# Supplementary material for: Increases in cyclin A/Cdk activity and in PP2A-B55 inhibition by FAM122A are key mitosis-inducing events
Source: EMBO J. 2024 Feb 20;43(6):993–1014. doi: 10.1038/s44318-024-00054-z (PMC10943098; doi:10.1038/s44318-024-00054-z)
Supplement: Supplementary file 2 — Source Data Fig. 1 [file 44318_2024_54_MOESM2_ESM.zip]

Archive with 49 entries (44 files):
- Figure 1/
- Figure 1/Figure 1A/
- Figure 1/Figure 1B Upper panel/
- Figure 1/.DS_Store
- __MACOSX/Figure 1/._.DS_Store
- Figure 1/comments on the Figure 1.docx
- __MACOSX/Figure 1/._comments on the Figure 1.docx
- Figure 1/Figure 1C/
- Figure 1/Figure 1B Lower Panel/
- Figure 1/Figure 1A/Western 6-His FAM122A.tif
- __MACOSX/Figure 1/Figure 1A/._Western 6-His FAM122A.tif
- Figure 1/Figure 1A/Western PP2A-A-1.tif
- __MACOSX/Figure 1/Figure 1A/._Western PP2A-A-1.tif
- Figure 1/Figure 1A/Western PP2A(C).jpg
- __MACOSX/Figure 1/Figure 1A/._Western PP2A(C).jpg
- Figure 1/Figure 1A/Western Wee1.tif
- Figure 1/Figure 1A/Western PP2A B55.jpg
- Figure 1/Figure 1B Upper panel/Western His-FAM + HuFAM122A.tif
- __MACOSX/Figure 1/Figure 1B Upper panel/._Western His-FAM + HuFAM122A.tif
- Figure 1/Figure 1B Upper panel/western P-S113-Arpp19 + HuFAM122A.tif
- __MACOSX/Figure 1/Figure 1B Upper panel/._western P-S113-Arpp19 + HuFAM122A.tif
- Figure 1/Figure 1B Upper panel/Western HIS-FAM + Xe FAM122A.tif
- Figure 1/Figure 1B Upper panel/Western Arpp19 -FAM122A.tif
- __MACOSX/Figure 1/Figure 1B Upper panel/._Western Arpp19 -FAM122A.tif
- Figure 1/Figure 1B Upper panel/Western Arpp19 + Hu FAM122A.tif
- __MACOSX/Figure 1/Figure 1B Upper panel/._Western Arpp19 + Hu FAM122A.tif
- Figure 1/Figure 1B Upper panel/Western P-S113 Arpp19 -FAM122A.tif
- __MACOSX/Figure 1/Figure 1B Upper panel/._Western P-S113 Arpp19 -FAM122A.tif
- Figure 1/Figure 1B Upper panel/Western His-FAM. -FAM122A .tif
- __MACOSX/Figure 1/Figure 1B Upper panel/._Western His-FAM. -FAM122A .tif
- Figure 1/Figure 1B Upper panel/Western P-S113 Arpp19 + Xe FAM122A.tif
- __MACOSX/Figure 1/Figure 1B Upper panel/._Western P-S113 Arpp19 + Xe FAM122A.tif
- Figure 1/Figure 1B Upper panel/Western Arpp19 +Xe FAM122A.tif
- Figure 1/Figure 1C/Western PP2A(C), B55 and HIS-FAM.tif
- __MACOSX/Figure 1/Figure 1C/._Western PP2A(C), B55 and HIS-FAM.tif
- Figure 1/Figure 1C/.DS_Store
- __MACOSX/Figure 1/Figure 1C/._.DS_Store
- Figure 1/Figure 1C/Western PP2A(A).tif
- __MACOSX/Figure 1/Figure 1C/._Western PP2A(A).tif
- Figure 1/Figure 1B Lower Panel/Western PRC1 +Xe FAM122A.tif
- Figure 1/Figure 1B Lower Panel/Western PRC1 PT481 +Hu FAM122A.tif
- Figure 1/Figure 1B Lower Panel/Western HIS-FAM -FAM122A.tif
- Figure 1/Figure 1B Lower Panel/Western PRC1 -FAM122A.tif
- Figure 1/Figure 1B Lower Panel/western HIS-FAM + Xe Fam122A.tif
- Figure 1/Figure 1B Lower Panel/Westren HIS-FAM +Hu FAM122A.tif
- Figure 1/Figure 1B Lower Panel/Western PRC1 P-T481 - FAM122A.tif
- __MACOSX/Figure 1/Figure 1B Lower Panel/._Western PRC1 P-T481 - FAM122A.tif
- Figure 1/Figure 1B Lower Panel/Western PRC1 P-T481 +Xe FAM122A.tif
- Figure 1/Figure 1B Lower Panel/Western PRC1 + Hu FAM122A.tif
