# Supplementary material for: Increases in cyclin A/Cdk activity and in PP2A-B55 inhibition by FAM122A are key mitosis-inducing events
Source: EMBO J. 2024 Feb 20;43(6):993–1014. doi: 10.1038/s44318-024-00054-z (PMC10943098; doi:10.1038/s44318-024-00054-z)
Supplement: Supplementary file 3 — Source Data Fig. 2 [file 44318_2024_54_MOESM3_ESM.zip]

Archive with 69 entries (61 files):
- Figure 2/
- Figure 2/Figure 2A/
- Figure 2/.DS_Store
- __MACOSX/Figure 2/._.DS_Store
- Figure 2/Figure 2F left Panel/
- Figure 2/~$mments on the Figure 2.docx
- __MACOSX/Figure 2/._~$mments on the Figure 2.docx
- Figure 2/Figure 2C/
- Figure 2/Figure 2D/
- Figure 2/Comments on the Figure 2.docx
- __MACOSX/Figure 2/._Comments on the Figure 2.docx
- Figure 2/Figure 2E/
- Figure 2/Figure 2B/
- Figure 2/Figure 2F Right Panel/
- Figure 2/Figure 2A/Western Gwl.tif
- __MACOSX/Figure 2/Figure 2A/._Western Gwl.tif
- Figure 2/Figure 2A/.DS_Store
- __MACOSX/Figure 2/Figure 2A/._.DS_Store
- Figure 2/Figure 2A/western Cyclin B2.tif
- __MACOSX/Figure 2/Figure 2A/._western Cyclin B2.tif
- Figure 2/Figure 2A/western P-Tyr.tif
- __MACOSX/Figure 2/Figure 2A/._western P-Tyr.tif
- Figure 2/Figure 2A/western HIS FAM122A.tif
- Figure 2/Figure 2A/Western Cdc27.tif
- __MACOSX/Figure 2/Figure 2A/._Western Cdc27.tif
- Figure 2/Figure 2A/western CycA.tif
- __MACOSX/Figure 2/Figure 2A/._western CycA.tif
- Figure 2/Figure 2A/western cdc25.tif
- __MACOSX/Figure 2/Figure 2A/._western cdc25.tif
- Figure 2/Figure 2F left Panel/western Myt1.tif
- Figure 2/Figure 2F left Panel/western Gwl, Cyclin B2, P-Tyr, HIS FAM122A.tif
- __MACOSX/Figure 2/Figure 2F left Panel/._western Gwl, Cyclin B2, P-Tyr, HIS FAM122A.tif
- Figure 2/Figure 2F left Panel/Western Cyclin A.tif
- Figure 2/Figure 2F left Panel/western Cdc27.tif
- __MACOSX/Figure 2/Figure 2F left Panel/._western Cdc27.tif
- Figure 2/Figure 2C/western Gwl and Cyclin B2.tif
- __MACOSX/Figure 2/Figure 2C/._western Gwl and Cyclin B2.tif
- Figure 2/Figure 2C/.DS_Store
- __MACOSX/Figure 2/Figure 2C/._.DS_Store
- Figure 2/Figure 2C/western Cdc27 and Cyclin A and P-tyr.tif
- Figure 2/Figure 2C/western HIS FAM122A.tif
- __MACOSX/Figure 2/Figure 2C/._western HIS FAM122A.tif
- Figure 2/Figure 2C/Western Cdc25.tif
- Figure 2/Figure 2D/western Gwl.tif
- __MACOSX/Figure 2/Figure 2D/._western Gwl.tif
- Figure 2/Figure 2D/.DS_Store
- __MACOSX/Figure 2/Figure 2D/._.DS_Store
- Figure 2/Figure 2D/western Cyclin B2.tif
- Figure 2/Figure 2D/western P-Tyr.tif
- Figure 2/Figure 2D/western HIS FAM122A.tif
- Figure 2/Figure 2E/Western PP2A(BB5, (C), HIS FAM122A .tif
- __MACOSX/Figure 2/Figure 2E/._Western PP2A(BB5, (C), HIS FAM122A .tif
- Figure 2/Figure 2E/western PP2A(A).tif
- Figure 2/Figure 2B/33P-Arpp19.tif
- __MACOSX/Figure 2/Figure 2B/._33P-Arpp19.tif
- Figure 2/Figure 2B/Western Gwk K72M, Hu and Xe FAM 122A Arpp19.tif
- __MACOSX/Figure 2/Figure 2B/._Western Gwk K72M, Hu and Xe FAM 122A Arpp19.tif
- Figure 2/Figure 2F Right Panel/Western Gwl, Cyclin B2, Myt1, Cdc27, His FAM, P-Tyr.tif
- __MACOSX/Figure 2/Figure 2F Right Panel/._Western Gwl, Cyclin B2, Myt1, Cdc27, His FAM, P-Tyr.tif
- Figure 2/Figure 2F Right Panel/.DS_Store
- __MACOSX/Figure 2/Figure 2F Right Panel/._.DS_Store
- Figure 2/Figure 2F Right Panel/western Cyclin A for depletion.tif
- __MACOSX/Figure 2/Figure 2F Right Panel/._western Cyclin A for depletion.tif
- Figure 2/Figure 2F Right Panel/western Cyclin A .tif
- __MACOSX/Figure 2/Figure 2F Right Panel/._western Cyclin A .tif
- Figure 2/Figure 2F Right Panel/western Cdc25.tif
- __MACOSX/Figure 2/Figure 2F Right Panel/._western Cdc25.tif
- Figure 2/Figure 2F Right Panel/western cdc27 high exposure.tif
- __MACOSX/Figure 2/Figure 2F Right Panel/._western cdc27 high exposure.tif
