# Supplementary material for: Increases in cyclin A/Cdk activity and in PP2A-B55 inhibition by FAM122A are key mitosis-inducing events
Source: EMBO J. 2024 Feb 20;43(6):993–1014. doi: 10.1038/s44318-024-00054-z (PMC10943098; doi:10.1038/s44318-024-00054-z)
Supplement: Supplementary file 4 — Source Data Fig. 3 [file 44318_2024_54_MOESM4_ESM.zip]

Archive with 23 entries (18 files):
- Figure 3/
- Figure 3/.DS_Store
- __MACOSX/Figure 3/._.DS_Store
- Figure 3/Comments for figure 3.docx
- __MACOSX/Figure 3/._Comments for figure 3.docx
- Figure 3/Figure 3E/
- Figure 3/Figure 3B/
- Figure 3/Figure 3C/
- Figure 3/Figure 3D/
- Figure 3/Figure 3E/.DS_Store
- __MACOSX/Figure 3/Figure 3E/._.DS_Store
- Figure 3/Figure 3E/western HIS FAM.tif
- Figure 3/Figure 3E/western PP2A(B55) and (C).tif
- __MACOSX/Figure 3/Figure 3E/._western PP2A(B55) and (C).tif
- Figure 3/Figure 3B/Western Gwl.tif
- Figure 3/Figure 3B/western HIS)FAM122A.tif
- Figure 3/Figure 3B/western Cyclin B2 and P-Tyr.tif
- Figure 3/Figure 3C/western HIS FAM.tif
- Figure 3/Figure 3C/western PP2A(B55) and (C).tif
- __MACOSX/Figure 3/Figure 3C/._western PP2A(B55) and (C).tif
- Figure 3/Figure 3D/Western Gwl.tif
- Figure 3/Figure 3D/western His FAM122A.tif
- Figure 3/Figure 3D/western Cyclin B2 and P-TYR.tif
