# Supplementary material for: Increases in cyclin A/Cdk activity and in PP2A-B55 inhibition by FAM122A are key mitosis-inducing events
Source: EMBO J. 2024 Feb 20;43(6):993–1014. doi: 10.1038/s44318-024-00054-z (PMC10943098; doi:10.1038/s44318-024-00054-z)
Supplement: Supplementary file 5 — Source Data Fig. 4 [file 44318_2024_54_MOESM5_ESM.zip]

Archive with 47 entries (41 files):
- Figure 4/
- Figure 4/.DS_Store
- __MACOSX/Figure 4/._.DS_Store
- Figure 4/Figure 4B Delta CDC27/
- __MACOSX/Figure 4/._Figure 4B Delta CDC27
- Figure 4/Figure 4C Left panel/
- __MACOSX/Figure 4/._Figure 4C Left panel
- Figure 4/Figure 4B delta control /
- __MACOSX/Figure 4/._Figure 4B delta control 
- Figure 4/Figure 4A/
- __MACOSX/Figure 4/._Figure 4A
- Figure 4/Figure 4C Right panel/
- __MACOSX/Figure 4/._Figure 4C Right panel
- Figure 4/Figure 4B Delta CDC27/western gwl, Cyclin B2 and Ptyr.tif
- Figure 4/Figure 4B Delta CDC27/western PP2AB55.tif
- Figure 4/Figure 4B Delta CDC27/western PP2A(C).tif
- Figure 4/Figure 4B Delta CDC27/western cdc25, Cyclin A and cdc27.tif
- Figure 4/Figure 4B Delta CDC27/western HIS-FAM.tif
- Figure 4/Figure 4B Delta CDC27/western His FAM122A.tif
- Figure 4/Figure 4B Delta CDC27/western PP2A(A).tif
- Figure 4/Figure 4C Left panel/western Gwl.tif
- Figure 4/Figure 4C Left panel/western PTyr.tif
- Figure 4/Figure 4C Left panel/Western Cyclin B.tif
- __MACOSX/Figure 4/Figure 4C Left panel/._Western Cyclin B.tif
- Figure 4/Figure 4C Left panel/western GwlK72M .tif
- Figure 4/Figure 4C Left panel/western HIS FAM122A.tif
- Figure 4/Figure 4C Left panel/western Cdc25.tif
- Figure 4/Figure 4B delta control /western Cyclin B2.tif
- Figure 4/Figure 4B delta control /western PP2A(B55) and (C).tif
- Figure 4/Figure 4B delta control /Western PTyr .tif
- __MACOSX/Figure 4/Figure 4B delta control /._Western PTyr .tif
- Figure 4/Figure 4B delta control /western Cdc25 and HIS FAM l.tif
- __MACOSX/Figure 4/Figure 4B delta control /._western Cdc25 and HIS FAM l.tif
- Figure 4/Figure 4B delta control /western Gwl and Cyclin A .tif
- __MACOSX/Figure 4/Figure 4B delta control /._western Gwl and Cyclin A .tif
- Figure 4/Figure 4B delta control /western cdc27.tif
- Figure 4/Figure 4B delta control /Western PP2A(A) and His FAM122A.tif
- Figure 4/Figure 4A/.DS_Store
- __MACOSX/Figure 4/Figure 4A/._.DS_Store
- Figure 4/Figure 4A/Western PP2A(B55) and (C).tif
- __MACOSX/Figure 4/Figure 4A/._Western PP2A(B55) and (C).tif
- Figure 4/Figure 4A/western HIS-FAM122A.tif
- __MACOSX/Figure 4/Figure 4A/._western HIS-FAM122A.tif
- Figure 4/Figure 4C Right panel/.DS_Store
- __MACOSX/Figure 4/Figure 4C Right panel/._.DS_Store
- Figure 4/Figure 4C Right panel/western PP2AB55 and (C).tif
- Figure 4/Figure 4C Right panel/western HIS FAM 122A.tif
