# Supplementary material for: Increases in cyclin A/Cdk activity and in PP2A-B55 inhibition by FAM122A are key mitosis-inducing events
Source: EMBO J. 2024 Feb 20;43(6):993–1014. doi: 10.1038/s44318-024-00054-z (PMC10943098; doi:10.1038/s44318-024-00054-z)
Supplement: Supplementary file 6 — Source Data Fig. 5 [file 44318_2024_54_MOESM6_ESM.zip]

Archive with 35 entries (30 files):
- Figure 5/
- Figure 5/.DS_Store
- __MACOSX/Figure 5/._.DS_Store
- Figure 5/Figure 5A/
- __MACOSX/Figure 5/._Figure 5A
- Figure 5/comments on Figure 5.docx
- __MACOSX/Figure 5/._comments on Figure 5.docx
- Figure 5/Figure 5D/
- __MACOSX/Figure 5/._Figure 5D
- Figure 5/Figure 5E/
- __MACOSX/Figure 5/._Figure 5E
- Figure 5/Figure 5B/
- __MACOSX/Figure 5/._Figure 5B
- Figure 5/Figure 5A/western PP2AB55.tif
- Figure 5/Figure 5A/.DS_Store
- __MACOSX/Figure 5/Figure 5A/._.DS_Store
- Figure 5/Figure 5A/western Arpp19.tif
- Figure 5/Figure 5A/western HIS FAM122A.tif
- Figure 5/Figure 5D/Western Phospho S71 Arpp19.tif
- Figure 5/Figure 5D/Western Gwl and Cyclin B2.tif
- Figure 5/Figure 5D/western Myt1.tif
- Figure 5/Figure 5D/Western PP2A-B55 Left panel.tif
- Figure 5/Figure 5D/western Cyclin A.tif
- Figure 5/Figure 5D/Westren PP2A(A) left panel.tif
- Figure 5/Figure 5D/western P-TYR.tif
- Figure 5/Figure 5D/westren PP2A(C) left panel.tif
- Figure 5/Figure 5D/Western HIS FAM 122A.tif
- Figure 5/Figure 5D/western Cdc27.tif
- Figure 5/Figure 5D/western Cdc25.tif
- Figure 5/Figure 5E/western Gwl, Cyclin B2 and PTyr, WT.tif
- __MACOSX/Figure 5/Figure 5E/._western Gwl, Cyclin B2 and PTyr, WT.tif
- Figure 5/Figure 5E/Western Gwl, Cyclin B2 and Ptyr Mutant S:T-A.tif
- __MACOSX/Figure 5/Figure 5E/._Western Gwl, Cyclin B2 and Ptyr Mutant S:T-A.tif
- Figure 5/Figure 5B/western HIS FAM122A.tif
- Figure 5/Figure 5B/Western PP2AB55 and HIS FAM.tif
