# Supplementary material for: Increases in cyclin A/Cdk activity and in PP2A-B55 inhibition by FAM122A are key mitosis-inducing events
Source: EMBO J. 2024 Feb 20;43(6):993–1014. doi: 10.1038/s44318-024-00054-z (PMC10943098; doi:10.1038/s44318-024-00054-z)
Supplement: Supplementary file 7 — Source Data Fig. 7 [file 44318_2024_54_MOESM7_ESM.zip]

Archive with 27 entries (22 files):
- Figure 7/
- Figure 7/Figure 7B/
- __MACOSX/Figure 7/._Figure 7B
- Figure 7/.DS_Store
- __MACOSX/Figure 7/._.DS_Store
- Figure 7/Comments on Figure 7.docx
- __MACOSX/Figure 7/._Comments on Figure 7.docx
- Figure 7/Figure 7A/
- __MACOSX/Figure 7/._Figure 7A
- Figure 7/Figure 7C/
- Figure 7/Figure 7D-E/
- Figure 7/Figure 7B/western Gwl, Cyclin B2 and PTyr.tif
- __MACOSX/Figure 7/Figure 7B/._western Gwl, Cyclin B2 and PTyr.tif
- Figure 7/Figure 7B/His FAM122A C.E.tif
- __MACOSX/Figure 7/Figure 7B/._His FAM122A C.E.tif
- Figure 7/Figure 7A/Western p-T481 PRC1 plus and minus FAM 122A.tif
- Figure 7/Figure 7A/Western Arpp19 Minus FAM 122A.tif
- Figure 7/Figure 7A/western PRC1 minus or plus FAM122A.tif
- Figure 7/Figure 7A/Western HIs-FAM .tif
- Figure 7/Figure 7A/Western P-S113 Arpp19 plus FAM122A.tif
- Figure 7/Figure 7A/western P-113 ARPP19 Minus FAM122A.tif
- __MACOSX/Figure 7/Figure 7A/._western P-113 ARPP19 Minus FAM122A.tif
- Figure 7/Figure 7A/Western Arpp19 Plus FAM 122A.tif
- Figure 7/Figure 7C/Source_Data_Fig7C.xlsx
- __MACOSX/Figure 7/Figure 7C/._Source_Data_Fig7C.xlsx
- Figure 7/Figure 7D-E/Source_Data_Fig7D-E.xlsx
- __MACOSX/Figure 7/Figure 7D-E/._Source_Data_Fig7D-E.xlsx
