# Supplementary material for: Increases in cyclin A/Cdk activity and in PP2A-B55 inhibition by FAM122A are key mitosis-inducing events
Source: EMBO J. 2024 Feb 20;43(6):993–1014. doi: 10.1038/s44318-024-00054-z (PMC10943098; doi:10.1038/s44318-024-00054-z)
Supplement: Supplementary file 7 — Source Data Fig. 7 [file 44318_2024_54_MOESM7_ESM.zip › Figure 7/Figure 7C/Source_Data_Fig7C.xlsx]

## Sheet: combined exp
	RNAi	TOTAL	Total adult	normal	multivulva	vulvaless	abnormal vulva	larval arrest	percentage:	normal	Muv	Vul	abn/pvul	larval arrest
Experiment 1	ctrl	152	144	72	68	0	4	8		50	47.2222	0	2.77778	5.55556
	sur-6PP2AB(RNAi)	154	152	122	30	0	0	2		80.2632	19.7368	0	0	1.31579
	F46H5.2(RNAi)	153	149	36	113	0	0	4		24.1611	75.8389	0	0	2.68456
Experiment 2	ctrl	564	553	283	267	0	3	11		51.1754	48.2821	0	0.542495	1.98915
	sur-6PP2AB(RNAi)	378	376	275	101	0	0	2		73.1383	26.8617	0	0	0.531915
	F46H5.2(RNAi)	455	424	91	331	0	2	31		21.4623	78.066	0	0.471698	7.31132
		0
Experiment 3	ctrl	152	149	65	84	0	0	3		43.6242	56.3758	0	0	2.01342
	sur-6PP2AB(RNAi)	172	172	130	42	0	0	0		75.5814	24.4186	0	0	0
	F46H5.2(RNAi)	161	161	17	144	0	0	0		10.559	89.441	0	0	0
			Percentage of multivulva was only calculated for worm that make it to the adult stage (not considering larval arrest)
			Muv = multivulva, adult with >1 vulva
			Vul = vulvaless, adult with no vulva
			abn/pvl = adult with only 1 vulva but abnormal or protruded
