# Supplementary material for: Increases in cyclin A/Cdk activity and in PP2A-B55 inhibition by FAM122A are key mitosis-inducing events
Source: EMBO J. 2024 Feb 20;43(6):993–1014. doi: 10.1038/s44318-024-00054-z (PMC10943098; doi:10.1038/s44318-024-00054-z)
Supplement: Supplementary file 7 — Source Data Fig. 7 [file 44318_2024_54_MOESM7_ESM.zip › Figure 7/Figure 7D-E/Source_Data_Fig7D-E.xlsx]

## Sheet: Brood size and fecundity
	2 worms per plate
	CONTROL				F46H5.2FAM122(RNAi)
	larvae	dead embryos	unfertilized		larvae	dead embryos	unfertilized
	416	8	48		276	29	51
	476	2	14		309	29	24
	458	0	36		316	8	134
	546	26	78		278	4	208
	570	2	80		324	20	122
	524	0	54		264	42	110
	542	0	42		356	26	154
					308	12	62
					278	14	88
	per worm
CONTROL				F46H5.2FAM122(RNAi)
TOTAL	larvae	dead embryos	unfertilized	TOTAL	larvae	dead embryos	unfertilized
236	208	4	24	178	138	14.5	25.5
246	238	1	7	181	154.5	14.5	12
247	229	0	18	229	158	4	67
325	273	13	39	245	139	2	104
326	285	1	40	233	162	10	61
289	262	0	27	208	132	21	55
292	271	0	21	268	178	13	77
				191	154	6	31
				190	139	7	44
	% larvae	% dead embryos	% unf.		% larvae	% dead embryos	% unf.
100	88.1356	1.69492	10.1695	100	77.5281	8.14607	14.3258
100	96.748	0.406504	2.84553	100	85.3591	8.01105	6.62983
100	92.7126	0	7.28745	100	68.9956	1.74672	29.2576
100	84	4	12	100	56.7347	0.816327	42.449
100	87.4233	0.306748	12.2699	100	69.5279	4.29185	26.1803
100	90.6574	0	9.34256	100	63.4615	10.0962	26.4423
100	92.8082	0	7.19178	100	66.4179	4.85075	28.7313
				100	80.6283	3.14136	16.2304
				100	73.1579	3.68421	23.1579
