# Supplementary material for: Increases in cyclin A/Cdk activity and in PP2A-B55 inhibition by FAM122A are key mitosis-inducing events
Source: EMBO J. 2024 Feb 20;43(6):993–1014. doi: 10.1038/s44318-024-00054-z (PMC10943098; doi:10.1038/s44318-024-00054-z)
Supplement: Supplementary file 8 — Source Data Fig. 8 [file 44318_2024_54_MOESM8_ESM.zip]

Archive with 19 entries (16 files):
- Figure 8/
- __MACOSX/._Figure 8
- Figure 8/.DS_Store
- __MACOSX/Figure 8/._.DS_Store
- Figure 8/Figure 8D/
- Figure 8/Figure 8A-C/
- Figure 8/Figure 8D/Westren cyclin A experiment 1.tif
- Figure 8/Figure 8D/western Cyclin A experiment 2.tif
- __MACOSX/Figure 8/Figure 8D/._western Cyclin A experiment 2.tif
- Figure 8/Figure 8D/Western Tubulin Experiment 1.tif
- Figure 8/Figure 8D/western FAM122A experiment 1.tif
- __MACOSX/Figure 8/Figure 8D/._western FAM122A experiment 1.tif
- Figure 8/Figure 8D/western Tubulin experiment 2.tif
- Figure 8/Figure 8D/western FAM122A experiment 2.tif
- __MACOSX/Figure 8/Figure 8D/._western FAM122A experiment 2.tif
- Figure 8/Figure 8D/Source_Data_Figure8D.xlsx
- __MACOSX/Figure 8/Figure 8D/._Source_Data_Figure8D.xlsx
- Figure 8/Figure 8A-C/Source_Data_Figure8A-C.xlsx
- __MACOSX/Figure 8/Figure 8A-C/._Source_Data_Figure8A-C.xlsx
