# Supplementary material for: Increases in cyclin A/Cdk activity and in PP2A-B55 inhibition by FAM122A are key mitosis-inducing events
Source: EMBO J. 2024 Feb 20;43(6):993–1014. doi: 10.1038/s44318-024-00054-z (PMC10943098; doi:10.1038/s44318-024-00054-z)
Supplement: Supplementary file 8 — Source Data Fig. 8 [file 44318_2024_54_MOESM8_ESM.zip › Figure 8/Figure 8D/Source_Data_Figure8D.xlsx]

## Sheet: Feuil3
First experiment
FAM122A								tubulin								cyclinA
Image Name	Channel	Name	Signal	Total	Area	Bkgnd.	Type	Image Name	Channel	Name	Signal	Total	Area	Bkgnd.	Type	Image Name	Channel	Name	Signal	Total	Area	Bkgnd.	Type
4510	685Ex-720Em	1	409	6870	1368	4.72	Signal	4529	785Ex-820Em	19	10500	11400	1533	0.582	Signal	4529	685Ex-720Em	1	15500	23800	1330	6.19	Signal
4510	685Ex-720Em	2	355	6060	1216	4.70	Signal	4529	785Ex-820Em	20	7750	8660	1533	0.594	Signal	4529	685Ex-720Em	2	34100	42700	1330	6.53	Signal
4510	685Ex-720Em	3	311	5950	1216	4.63	Signal	4529	785Ex-820Em	21	8530	9410	1533	0.577	Signal	4529	685Ex-720Em	3	47900	55700	1190	6.56	Signal
4510	685Ex-720Em	4	645	6580	1216	4.88	Signal	4529	785Ex-820Em	22	10800	11600	1533	0.563	Signal	4529	685Ex-720Em	4	66200	73700	1120	6.68	Signal
4510	685Ex-720Em	5	720	6910	1216	5.09	Signal	4529	785Ex-820Em	23	11400	12300	1533	0.609	Signal	4529	685Ex-720Em	5	59600	67400	1120	6.94	Signal
4510	685Ex-720Em	6	352	5320	1008	4.93	Signal	4529	785Ex-820Em	24	8120	9050	1533	0.607	Signal	4529	685Ex-720Em	6	34600	41900	1120	6.50	Signal
4510	685Ex-720Em	7	386	6660	1216	5.16	Signal	4529	785Ex-820Em	25	8350	9350	1533	0.652	Signal	4529	685Ex-720Em	7	22100	29300	1120	6.43	Signal
4510	685Ex-720Em	8	193	5830	1216	4.64	Signal	4529	785Ex-820Em	26	8250	9150	1533	0.588	Signal	4529	685Ex-720Em	8	16700	24300	1278	5.93	Signal
4510	685Ex-720Em	9	147	5500	1216	4.40	Signal	4529	785Ex-820Em	27	6480	7260	1886	0.411	Signal	4529	685Ex-720Em	9	3930	13500	1817	5.24	Signal
				hour after release	FAM122	Tubulin	CyclinA	Correction Factor	Tubulin normalized	Tub norm corrected	FAM normalized	FAM norm corr	CyclinA norm	cyclinA norm corrected
				uns	409	10500	15500	1	1	1	1	1	1	1
				0	355	7750	34100	0.738095	0.738095	1	0.867971	1.17596	2.2	2.98065
				4	311	8530	47900	0.812381	0.812381	1	0.760391	0.936003	3.09032	3.80403
				6	645	10800	66200	1.02857	1.02857	1	1.57702	1.53321	4.27097	4.15233
				7	720	11400	59600	1.08571	1.08571	1	1.76039	1.62141	3.84516	3.5416
				8	352	8120	34600	0.773333	0.773333	1	0.860636	1.11289	2.23226	2.88654
				9	386	8350	22100	0.795238	0.795238	1	0.943765	1.18677	1.42581	1.79293
				RO3306	193	8250	16700	0.785714	0.785714	1	0.471883	0.600578	1.07742	1.37126
				nocodazole	147	6480	3930	0.617143	0.617143	1	0.359413	0.582383	0.253548	0.410842
Second experiment
FAM122A								tubulin								CyclinA
Image Name	Channel	Name	Signal	Total	Area	Bkgnd.	Type	Image Name	Channel	Name	Signal	Total	Area	Bkgnd.	Type	Image Name	Channel	Name	Signal	Total	Area	Bkgnd.	Type
4786	685Ex-720Em	1	1180	10300	1976	4.60	Signal	4860	785Ex-820Em	1	76400	95000	2156	8.64	Signal	4860	685Ex-720Em	9	53000	69900	2325	9.31	Signal
4786	685Ex-720Em	2	1120	9520	1679	5.01	Signal	4860	785Ex-820Em	2	51000	75000	2952	8.13	Signal	4860	685Ex-720Em	10	68150	78300	2325	8.81	Signal
4786	685Ex-720Em	3	1260	7380	1408	4.35	Signal	4860	785Ex-820Em	3	49500	67000	2555	6.85	Signal	4860	685Ex-720Em	11	69850	76800	2325	8.34	Signal
4786	685Ex-720Em	4	1120	11200	2146	4.68	Signal	4860	785Ex-820Em	4	57000	76100	2356	8.11	Signal	4860	685Ex-720Em	12	75900	87900	2325	8.75	Signal
4786	685Ex-720Em	5	1510	11600	2146	4.69	Signal	4860	785Ex-820Em	5	61500	82700	2356	8.99	Signal	4860	685Ex-720Em	13	109000	122000	2325	8.82	Signal
4786	685Ex-720Em	6	1790	11700	2442	4.06	Signal	4860	785Ex-820Em	6	69400	90600	2356	9.00	Signal	4860	685Ex-720Em	14	100500	118000	2325	8.89	Signal
4786	685Ex-720Em	7	1560	10700	2294	4.00	Signal	4860	785Ex-820Em	7	62800	82800	2356	8.49	Signal	4860	685Ex-720Em	15	75050	87700	2325	8.51	Signal
4786	685Ex-720Em	8	1080	9860	1998	4.39	Signal	4860	785Ex-820Em	8	71900	88700	2511	6.67	Signal	4860	685Ex-720Em	16	49350	60200	2325	8.73	Signal
				hour after release	FAM	TUB	CYCLINA	Correction Factor	Tubulin normalized	Tub norm corrected	FAM normalized	FAM norm corr	CyclinA norm	cyclinA norm corrected
				uns	1180	76400	53000	1	76400	1	1	1	1	1
				0	1120	51000	68150	1.49804	76400	1	0.949153	1.42187	1.28585	1.92625
				2	1260	49500	69850	1.54343	76400	1	1.0678	1.64807	1.31792	2.03413
				4	1120	57000	75900	1.34035	76400	1	0.949153	1.2722	1.43208	1.91948
				6	1510	61500	109000	1.24228	76400	1	1.27966	1.58969	2.0566	2.55487
				7	1790	64900	100500	1.1772	76400	1	1.51695	1.78575	1.89623	2.23223
				8	1560	62800	75050	1.21656	76400	1	1.32203	1.60833	1.41604	1.7227
				9	1080	71900	49350	1.06259	76400	1	0.915254	0.972537	0.931132	0.989409
