# Supplementary material for: Increases in cyclin A/Cdk activity and in PP2A-B55 inhibition by FAM122A are key mitosis-inducing events
Source: EMBO J. 2024 Feb 20;43(6):993–1014. doi: 10.1038/s44318-024-00054-z (PMC10943098; doi:10.1038/s44318-024-00054-z)
Supplement: Supplementary file 8 — Source Data Fig. 8 [file 44318_2024_54_MOESM8_ESM.zip › Figure 8/Figure 8A-C/Source_Data_Figure8A-C.xlsx]

## Sheet: Timing pro_congr_ana (sorted)
				s									seconds	minutes		s	min		s	min
Files	RNAi	Name	Objectif	interval		Prophase		congression		congression to anaphase			Duration of prophase			Congression			Metaphase block
	control	230317_JDU19_F113_20s_01.vsi	60	20		NA		NA		NA			#VALUE!	#VALUE!		#VALUE!	#VALUE!		#VALUE!	#VALUE!
	control	230317_JDU19_F113_20s_02.vsi	60	20		62	2	NA		NA			1200	20		#VALUE!	#VALUE!		#VALUE!	#VALUE!
	control	230317_JDU19_F113_20s_03.vsi	60	20		NA		NA		NA			#VALUE!	#VALUE!		#VALUE!	#VALUE!		#VALUE!	#VALUE!
	control	230317_JDU19_F113_20s_04.vsi	60	20		NA		NA		NA			#VALUE!	#VALUE!		#VALUE!	#VALUE!		#VALUE!	#VALUE!
	control	230317_JDU19_F113_20s_05.vsi	60	20		NA		14	0	23	14		#VALUE!	#VALUE!		280	4.66667		180	3
	control	230317_JDU19_F113_20s_06.vsi	60	20		NA		NA		NA			#VALUE!	#VALUE!		#VALUE!	#VALUE!		#VALUE!	#VALUE!
	control	230317_JDU19_F113_20s_07.vsi	60	20		NA		NA		NA			#VALUE!	#VALUE!		#VALUE!	#VALUE!		#VALUE!	#VALUE!
	control	230324_JDU19_F113_20s_01.oex	30	20		109	0	NA		NA			2180	36.3333		#VALUE!	#VALUE!		#VALUE!	#VALUE!
	control	230324_JDU19_F113_20s_01.vsi	30	20		109	0	NA		NA			2180	36.3333		#VALUE!	#VALUE!		#VALUE!	#VALUE!
	control	230324_JDU19_F113_20s_02.oex	30	20		NA		NA		NA			#VALUE!	#VALUE!		#VALUE!	#VALUE!		#VALUE!	#VALUE!
	control	230324_JDU19_F113_20s_02.vsi	30	20		NA		NA		NA			#VALUE!	#VALUE!		#VALUE!	#VALUE!		#VALUE!	#VALUE!
	control	230324_JDU19_F113_20s_03.vsi	30	20		68	0	NA		NA			1360	22.6667		#VALUE!	#VALUE!		#VALUE!	#VALUE!
	control	230324_JDU19_F113_20s_03.vsi	30	20		67	0	NA		NA			1340	22.3333		#VALUE!	#VALUE!		#VALUE!	#VALUE!
	control	230324_JDU19_F113_20s_03.vsi	30	20		56	0	NA		NA			1120	18.6667		#VALUE!	#VALUE!		#VALUE!	#VALUE!
	control	230324_JDU19_F113_20s_04.oex	30	20		27	0	24	0	27	20		540	9		480	8		140	2.33333
	control	230324_JDU19_F113_20s_04.vsi	30	20		29	0	29	0	38	28		580	9.66667		580	9.66667		200	3.33333
	control	230407_JDU19_F113_30x_30s_01.oex	30	30		NA		NA		NA			#VALUE!	#VALUE!		#VALUE!	#VALUE!		#VALUE!	#VALUE!
	control	230407_JDU19_F113_30x_30s_01.vsi	30	30		NA		NA		NA			#VALUE!	#VALUE!		#VALUE!	#VALUE!		#VALUE!	#VALUE!
	control	230407_JDU19_F113_30x_30s_02.oex	30	30		NA		NA		NA			#VALUE!	#VALUE!		#VALUE!	#VALUE!		#VALUE!	#VALUE!
	control	230407_JDU19_F113_30x_30s_02.vsi	30	30		NA		NA		NA			#VALUE!	#VALUE!		#VALUE!	#VALUE!		#VALUE!	#VALUE!
	control	230407_JDU19_F113_30x_30s_03.oex	30	30		NA		NA		NA			#VALUE!	#VALUE!		#VALUE!	#VALUE!		#VALUE!	#VALUE!
	control	230407_JDU19_F113_30x_30s_03.vsi	30	30		NA		NA		NA			#VALUE!	#VALUE!		#VALUE!	#VALUE!		#VALUE!	#VALUE!
	control	230407_JDU19_F113_30x_30s_04.oex	30	30		NA		NA		NA			#VALUE!	#VALUE!		#VALUE!	#VALUE!		#VALUE!	#VALUE!
	control	230407_JDU19_F113_30x_30s_04.vsi	30	30		NA		NA		NA			#VALUE!	#VALUE!		#VALUE!	#VALUE!		#VALUE!	#VALUE!
	control	230407_JDU19_F113_30x_30s_05.oex	30	30		NA		NA		NA			#VALUE!	#VALUE!		#VALUE!	#VALUE!		#VALUE!	#VALUE!
	control	230407_JDU19_F113_30x_30s_05.vsi	30	30		NA		NA		NA			#VALUE!	#VALUE!		#VALUE!	#VALUE!		#VALUE!	#VALUE!
	control	230407_JDU19_F113_30x_30s_01.oex	30	30		23	10	NA		NA			390	6.5		#VALUE!	#VALUE!		#VALUE!	#VALUE!
	control	230407_JDU19_F113_30x_30s_01.vsi	30	30		23	8	NA		NA			450	7.5		#VALUE!	#VALUE!		#VALUE!	#VALUE!
	control	230407_JDU19_F113_30x_30s_02.oex	30	30		23	0	NA		NA			690	11.5		#VALUE!	#VALUE!		#VALUE!	#VALUE!
	control	230407_JDU19_F113_30x_30s_02.vsi	30	30		NA		NA		NA			#VALUE!	#VALUE!		#VALUE!	#VALUE!		#VALUE!	#VALUE!
	control	230413_30x_30s_113_JDU19_01.vsi	30	30		NA		NA		NA			#VALUE!	#VALUE!		#VALUE!	#VALUE!		#VALUE!	#VALUE!
	control	230413_30x_30s_113_JDU19_02.vsi	30	30		NA		NA		NA			#VALUE!	#VALUE!		#VALUE!	#VALUE!		#VALUE!	#VALUE!
	control	230413_30x_30s_113_JDU19_03.vsi	30	30		NA		NA		NA			#VALUE!	#VALUE!		#VALUE!	#VALUE!		#VALUE!	#VALUE!
	control	230413_30x_30s_113_JDU233_01.vsi	30	30		NA		NA		NA			#VALUE!	#VALUE!		#VALUE!	#VALUE!		#VALUE!	#VALUE!
	control	230413_30x_30s_113_JDU233_02.vsi	30	30		NA		NA		35	21		#VALUE!	#VALUE!		#VALUE!	#VALUE!		420	7
	control	230413_30x_30s_113_JDU233_03.oex	30	30		NA		NA		17	7		#VALUE!	#VALUE!		#VALUE!	#VALUE!		300	5
	control	230413_30x_30s_113_JDU233_03.vsi	30	30		51	0	NA		12	0		1530	25.5		#VALUE!	#VALUE!		360	6
	control	230413_30x_30s_113_JDU233_03.vsi	30	30		80	0	NA		10	0		2400	40		#VALUE!	#VALUE!		300	5
	control	230413_30x_30s_113_JDU233_03.vsi	30	30		37	0	NA		53	37		1110	18.5		#VALUE!	#VALUE!		480	8
	control	230413_30x_30s_113_JDU233_03.vsi	30	30		31	0	NA		30	21		930	15.5		#VALUE!	#VALUE!		270	4.5
	control	230413_30x_30s_113_JDU233_03.vsi	30	30		28	0	NA		52	28		840	14		#VALUE!	#VALUE!		720	12
	control	230413_30x_30s_113_JDU233_03.vsi	30	30		81	0	NA		NA			2430	40.5		#VALUE!	#VALUE!		#VALUE!	#VALUE!
	control	230413_30x_30s_113_JDU233_03.vsi	30	30		67	0	NA		NA			2010	33.5		#VALUE!	#VALUE!		#VALUE!	#VALUE!
	control	230413_30x_30s_113_JDU233_03.vsi	30	30		75	0	NA		NA			2250	37.5		#VALUE!	#VALUE!		#VALUE!	#VALUE!
	control	230413_30x_30s_JDU233_F11301.vsi	30	30		42	1	NA		NA	0		1230	20.5		#VALUE!	#VALUE!		#VALUE!	#VALUE!
	control	230413_30x_30s_JDU233_F11301.vsi	30	30		60	1	NA		NA	0		1770	29.5		#VALUE!	#VALUE!		#VALUE!	#VALUE!
	control	230413_30x_30s_JDU233_F11301.vsi	30	30		82	1	NA		NA			2430	40.5		#VALUE!	#VALUE!		#VALUE!	#VALUE!
	control	230413_30x_30s_JDU233_F11301.vsi	30	30		NA		21	0	NA			#VALUE!	#VALUE!		630	10.5		#VALUE!	#VALUE!
	control	230413_30x_30s_JDU233_F11301.vsi	30	30		82	0	NA		NA	0		2460	41		#VALUE!	#VALUE!		#VALUE!	#VALUE!
	control	230413_30x_30s_JDU233_F11301.vsi	30	30		82	0	NA		NA	0		2460	41		#VALUE!	#VALUE!		#VALUE!	#VALUE!
	control	230413_30x_30s_JDU233_F11301.vsi	30	30		NA		NA		31	0		#VALUE!	#VALUE!		#VALUE!	#VALUE!		930	15.5
	control	230413_30x_30s_JDU233_F11302.vsi	30	30		NA	13	0		13	0		#VALUE!	#VALUE!		0	0		390	6.5
	control	230414_30x_30s_JDU233_F113_01.oex	30	30		41	0	40	20	12	0		1230	20.5		600	10		360	6
	control	230414_30x_30s_JDU233_F113_01.vsi	30	30		44	0	41	22	12	0		1320	22		570	9.5		360	6
	control	230414_30x_30s_JDU233_F113_02.oex	30	30		NA		NA		NA			#VALUE!	#VALUE!		#VALUE!	#VALUE!		#VALUE!	#VALUE!
	control	230414_30x_30s_JDU233_F113_02.vsi	30	30		NA		NA		NA			#VALUE!	#VALUE!		#VALUE!	#VALUE!		#VALUE!	#VALUE!
	control	230414_30x_30s_JDU233_F113_03.oex	30	30		42	0	NA		NA			1260	21		#VALUE!	#VALUE!		#VALUE!	#VALUE!
	control	230414_30x_30s_JDU233_F113_03.vsi	30	30		41	0	NA		NA			1230	20.5		#VALUE!	#VALUE!		#VALUE!	#VALUE!
	control	230414_30x_30s_JDU233_F113_04.vsi	30	30		41	0	7	0	20	13		1230	20.5		210	3.5		210	3.5
	control	230414_30x_30s_JDU233_F113_04.vsi	30	30		51	0	NA		10	0		1530	25.5		#VALUE!	#VALUE!		300	5
	control	230414_30x_30s_JDU233_F113_04.vsi	30	30		47	0	15	0	NA			1410	23.5		450	7.5		#VALUE!	#VALUE!
	control	230414_30x_30s_JDU233_F113_04.vsi	30	30		57	0	34	15	54	34		1710	28.5		570	9.5		600	10
	control	230414_30x_30s_JDU233_F113_04.vsi	30	30		26	0	NA		NA			780	13		#VALUE!	#VALUE!		#VALUE!	#VALUE!
	control	230414_30x_30s_JDU233_F113_04.vsi	30	30		35	0	35	20	77	37		1050	17.5		450	7.5		1200	20
	control	230414_30x_30s_JDU233_F113_04.vsi	30	30		76	0	NA		NA			2280	38		#VALUE!	#VALUE!		#VALUE!	#VALUE!
	control	230414_30x_30s_JDU233_F113_05.oex	30	30		NA		NA		NA			#VALUE!	#VALUE!		#VALUE!	#VALUE!		#VALUE!	#VALUE!
	control	230414_30x_30s_JDU233_F113_05.vsi	30	30		NA		NA		NA			#VALUE!	#VALUE!		#VALUE!	#VALUE!		#VALUE!	#VALUE!
	control	230414_30x_30s_JDU233_F113_06.oex	30	30		NA		NA		NA			#VALUE!	#VALUE!		#VALUE!	#VALUE!		#VALUE!	#VALUE!
	control	230414_30x_30s_JDU233_F113_06.vsi	30	30		NA		NA		NA			#VALUE!	#VALUE!		#VALUE!	#VALUE!		#VALUE!	#VALUE!
	control	230414_30x_30s_JDU233_F113_07.oex	30	30		NA		NA		NA			#VALUE!	#VALUE!		#VALUE!	#VALUE!		#VALUE!	#VALUE!
	control	230414_30x_30s_JDU233_F113_07.vsi	30	30		NA		NA		NA			#VALUE!	#VALUE!		#VALUE!	#VALUE!		#VALUE!	#VALUE!
	control	230414_30x_30s_JDU233_F113_08.vsi	30	30		27	0	27	17	40	27		810	13.5		300	5		390	6.5
	control	230414_30x_30s_JDU233_F113_08.vsi	30	30		28	0	45	21	49	40		840	14		720	12		270	4.5
	fam-122a(RNAi)	230317_JDU19_F162_01.vsi	60	20		NA		NA		NA			#VALUE!	#VALUE!		#VALUE!	#VALUE!		#VALUE!	#VALUE!
	fam-122a(RNAi)	230317_JDU19_F162_02.vsi	60	-		NA		NA		NA			#VALUE!	#VALUE!		#VALUE!	#VALUE!		#VALUE!	#VALUE!
	fam-122a(RNAi)	230317_JDU19_F162_03.vsi	60	-		NA		NA		NA			#VALUE!	#VALUE!		#VALUE!	#VALUE!		#VALUE!	#VALUE!
	fam-122a(RNAi)	230317_JDU19_F162_04.vsi	60	-		NA		NA		NA			#VALUE!	#VALUE!		#VALUE!	#VALUE!		#VALUE!	#VALUE!
	fam-122a(RNAi)	230317_JDU19_F162_05.vsi	60	-		NA		NA		NA			#VALUE!	#VALUE!		#VALUE!	#VALUE!		#VALUE!	#VALUE!
	fam-122a(RNAi)	230317_JDU19_F162_06.vsi	60	-		NA		NA		NA			#VALUE!	#VALUE!		#VALUE!	#VALUE!		#VALUE!	#VALUE!
	fam-122a(RNAi)	230317_JDU19_F162_2nd_20s_01.vsi	60	20		NA		NA		NA			#VALUE!	#VALUE!		#VALUE!	#VALUE!		#VALUE!	#VALUE!
	fam-122a(RNAi)	230317_JDU19_F162_2nd_20s_02.vsi	60	20		NA		NA		NA			#VALUE!	#VALUE!		#VALUE!	#VALUE!		#VALUE!	#VALUE!
	fam-122a(RNAi)	230317_JDU19_F162_2nd_20s_03.vsi	60	20		116	0	NA		NA			2320	38.6667		#VALUE!	#VALUE!		#VALUE!	#VALUE!
	fam-122a(RNAi)	230317_JDU19_F162_2nd_20s_03.vsi	60	20		116	0	NA		NA			2320	38.6667		#VALUE!	#VALUE!		#VALUE!	#VALUE!
	fam-122a(RNAi)	230317_JDU19_F162_2nd_20s_03.vsi	60	20		116	0	NA		NA			2320	38.6667		#VALUE!	#VALUE!		#VALUE!	#VALUE!
	fam-122a(RNAi)	230317_JDU19_F162_2nd_20s_04.vsi	60	20		NA		NA		NA			#VALUE!	#VALUE!		#VALUE!	#VALUE!		#VALUE!	#VALUE!
	fam-122a(RNAi)	230317_JDU19_F162_2nd_20s_05.vsi	60	20		NA		NA		NA			#VALUE!	#VALUE!		#VALUE!	#VALUE!		#VALUE!	#VALUE!
	fam-122a(RNAi)	230317_JDU19_F162_2nd_20s_06.vsi	60	20		NA		NA		NA			#VALUE!	#VALUE!		#VALUE!	#VALUE!		#VALUE!	#VALUE!
	fam-122a(RNAi)	230317_JDU19_F162_20s_01.vsi	60	20		NA		NA		30	0		#VALUE!	#VALUE!		#VALUE!	#VALUE!		600	10
	fam-122a(RNAi)	230317_JDU19_F162_20s_02.vsi	60	20		NA		NA		NA			#VALUE!	#VALUE!		#VALUE!	#VALUE!		#VALUE!	#VALUE!
	fam-122a(RNAi)	230317_JDU19_F162_20s_03.vsi	60	20		NA		NA		NA			#VALUE!	#VALUE!		#VALUE!	#VALUE!		#VALUE!	#VALUE!
	fam-122a(RNAi)	230317_JDU19_F162_20s_04.vsi	60	20		NA		NA		NA			#VALUE!	#VALUE!		#VALUE!	#VALUE!		#VALUE!	#VALUE!
230324	fam-122a(RNAi)	230317_JDU19_F162_20s_01.vsi	60	20		93	0	NA		NA			1860	31		#VALUE!	#VALUE!		#VALUE!	#VALUE!
	fam-122a(RNAi)	230317_JDU19_F162_20s_01.vsi	60	20		87	0	NA		93	0		1740	29		#VALUE!	#VALUE!		1860	31
	fam-122a(RNAi)	230317_JDU19_F162_20s_01.vsi	60	20		93	0	NA		NA			1860	31		#VALUE!	#VALUE!		#VALUE!	#VALUE!
	fam-122a(RNAi)	230317_JDU19_F162_20s_01.vsi	60	20		63	0	NA		93	63		1260	21		#VALUE!	#VALUE!		600	10
	fam-122a(RNAi)	230317_JDU19_F162_20s_02.vsi	60	20		NA		NA		90	0		#VALUE!	#VALUE!		#VALUE!	#VALUE!		1800	30
	fam-122a(RNAi)	230317_JDU19_F162_20s_03.vsi	60	20		NA		NA		NA			#VALUE!	#VALUE!		#VALUE!	#VALUE!		#VALUE!	#VALUE!
	fam-122a(RNAi)	230317_JDU19_F162_20s_04.vsi	60	20		NA		NA		NA			#VALUE!	#VALUE!		#VALUE!	#VALUE!		#VALUE!	#VALUE!
	fam-122a(RNAi)	230324_JDU19_F162_20s_01.oex	30	20		41	0	NA		41	0		820	13.6667		#VALUE!	#VALUE!		820	13.6667
	fam-122a(RNAi)	230324_JDU19_F162_20s_01.vsi	30	20		NA		NA		NA			#VALUE!	#VALUE!		#VALUE!	#VALUE!		#VALUE!	#VALUE!
	fam-122a(RNAi)	230324_JDU19_F162_20s_02.oex	30	20		NA		NA		NA			#VALUE!	#VALUE!		#VALUE!	#VALUE!		#VALUE!	#VALUE!
	fam-122a(RNAi)	230324_JDU19_F162_20s_02.vsi	30	20		NA		NA		NA			#VALUE!	#VALUE!		#VALUE!	#VALUE!		#VALUE!	#VALUE!
	fam-122a(RNAi)	230324_JDU19_F162_20s_03.oex	30	20		NA		NA		NA			#VALUE!	#VALUE!		#VALUE!	#VALUE!		#VALUE!	#VALUE!
	fam-122a(RNAi)	230324_JDU19_F162_20s_03.vsi	30	20		NA		NA		NA			#VALUE!	#VALUE!		#VALUE!	#VALUE!		#VALUE!	#VALUE!
	fam-122a(RNAi)	230324_JDU19_F162_20s_04.oex	30	20		NA		NA		NA			#VALUE!	#VALUE!		#VALUE!	#VALUE!		#VALUE!	#VALUE!
	fam-122a(RNAi)	230324_JDU19_F162_20s_04.vsi	30	20		NA		NA		NA			#VALUE!	#VALUE!		#VALUE!	#VALUE!		#VALUE!	#VALUE!
	fam-122a(RNAi)	230324_JDU19_F162_20s_05.oex	30	20		NA		NA		NA			#VALUE!	#VALUE!		#VALUE!	#VALUE!		#VALUE!	#VALUE!
	fam-122a(RNAi)	230324_JDU19_F162_20s_05.vsi	30	20		120	0	NA		44	35		2400	40		#VALUE!	#VALUE!		180	3
	fam-122a(RNAi)	230324_JDU19_F162_20s_05.vsi	30	20		120	0	NA		15	0		2400	40		#VALUE!	#VALUE!		300	5
	fam-122a(RNAi)	230324_JDU19_F162_20s_05.vsi	30	20		120	0	NA		NA			2400	40		#VALUE!	#VALUE!		#VALUE!	#VALUE!
	fam-122a(RNAi)	230407_JDU19_F162_30x_30s_01.oex	30	30		NA		NA		NA			#VALUE!	#VALUE!		#VALUE!	#VALUE!		#VALUE!	#VALUE!
	fam-122a(RNAi)	230407_JDU19_F162_30x_30s_01.vsi	30	30		NA		NA		NA			#VALUE!	#VALUE!		#VALUE!	#VALUE!		#VALUE!	#VALUE!
	fam-122a(RNAi)	230407_JDU19_F162_30x_30s_02.oex	30	30		NA		NA		NA			#VALUE!	#VALUE!		#VALUE!	#VALUE!		#VALUE!	#VALUE!
	fam-122a(RNAi)	230407_JDU19_F162_30x_30s_02.vsi	30	30		NA		NA		NA			#VALUE!	#VALUE!		#VALUE!	#VALUE!		#VALUE!	#VALUE!
	fam-122a(RNAi)	230407_JDU19_F162_30x_30s_03.oex	30	30		NA		NA		NA			#VALUE!	#VALUE!		#VALUE!	#VALUE!		#VALUE!	#VALUE!
	fam-122a(RNAi)	230407_JDU19_F162_30x_30s_03.vsi	30	30		NA		NA		NA			#VALUE!	#VALUE!		#VALUE!	#VALUE!		#VALUE!	#VALUE!
	fam-122a(RNAi)	230413_30x_30s_162_JDU233_01.vsi	30	30		NA		NA		NA			#VALUE!	#VALUE!		#VALUE!	#VALUE!		#VALUE!	#VALUE!
	fam-122a(RNAi)	230413_30x_30s_162_JDU233_02.vsi	30	30		NA		NA		NA			#VALUE!	#VALUE!		#VALUE!	#VALUE!		#VALUE!	#VALUE!
	fam-122a(RNAi)	230413_30x_30s_162_JDU233_03.vsi	30	30		NA		NA		NA			#VALUE!	#VALUE!		#VALUE!	#VALUE!		#VALUE!	#VALUE!
	fam-122a(RNAi)	230413_30x_30s_162_JDU233_04.vsi	30	30		85	2	NA		NA			2490	41.5		#VALUE!	#VALUE!		#VALUE!	#VALUE!
	fam-122a(RNAi)	230413_30x_30s_162_JDU233_04.vsi	30	30		85	0	NA		85	1		2550	42.5		#VALUE!	#VALUE!		2520	42
	fam-122a(RNAi)	230413_30x_30s_162_JDU233_04.vsi	30	30		85	0	NA		NA			2550	42.5		#VALUE!	#VALUE!		#VALUE!	#VALUE!
	fam-122a(RNAi)	230413_30x_30s_162_JDU233_04.vsi	30	30		85	0	NA		NA			2550	42.5		#VALUE!	#VALUE!		#VALUE!	#VALUE!
	fam-122a(RNAi)	230413_30x_30s_162_JDU233_04.vsi	30	30		85	0	NA		NA			2550	42.5		#VALUE!	#VALUE!		#VALUE!	#VALUE!
	fam-122a(RNAi)	230413_30x_30s_162_JDU233_04.vsi	30	30		34	2	41	34	NA			960	16		210	3.5		#VALUE!	#VALUE!
	fam-122a(RNAi)	230413_30x_30s_162_JDU233_04.vsi	30	30		85	0	NA		80	0		2550	42.5		#VALUE!	#VALUE!		2400	40
	fam-122a(RNAi)	230413_30x_30s_162_JDU233_04.vsi	30	30		NA		46	0	64	46		#VALUE!	#VALUE!		1380	23		540	9
	fam-122a(RNAi)	230413_30x_30s_162_JDU233_04.vsi	30	30		85	0	NA		85	0		2550	42.5		#VALUE!	#VALUE!		2550	42.5
	fam-122a(RNAi)	230413_30x_30s_162_JDU233_05.vsi	30	30		NA		NA		NA			#VALUE!	#VALUE!		#VALUE!	#VALUE!		#VALUE!	#VALUE!
	fam-122a(RNAi)	230413_30x_30s_162_JDU233_06.vsi	30	30		NA		NA		NA			#VALUE!	#VALUE!		#VALUE!	#VALUE!		#VALUE!	#VALUE!
	fam-122a(RNAi)	230413_30x_30s_JDU233_F16201.vsi	30	30		81	0	NA		NA			2430	40.5		#VALUE!	#VALUE!		#VALUE!	#VALUE!
	fam-122a(RNAi)	230413_30x_30s_JDU233_F16201.vsi	30	30		100	0	NA		100	1		3000	50		#VALUE!	#VALUE!		2970	49.5
	fam-122a(RNAi)	230413_30x_30s_JDU233_F16201.vsi	30	30		NA		34	0	89	1		#VALUE!	#VALUE!		1020	17		2640	44
	fam-122a(RNAi)	230414_30x_30s_JDU233_F162_01.oex	30	30		NA		NA		NA			#VALUE!	#VALUE!		#VALUE!	#VALUE!		#VALUE!	#VALUE!
	fam-122a(RNAi)	230414_30x_30s_JDU233_F162_01.vsi	30	30		NA		NA		NA			#VALUE!	#VALUE!		#VALUE!	#VALUE!		#VALUE!	#VALUE!
	fam-122a(RNAi)	230414_30x_30s_JDU233_F162_02.oex	30	30		NA		NA		NA			#VALUE!	#VALUE!		#VALUE!	#VALUE!		#VALUE!	#VALUE!
	fam-122a(RNAi)	230414_30x_30s_JDU233_F162_02.vsi	30	30		NA		NA		NA			#VALUE!	#VALUE!		#VALUE!	#VALUE!		#VALUE!	#VALUE!
	fam-122a(RNAi)	230414_30x_30s_JDU233_F162_03.oex	30	30		NA		NA		NA			#VALUE!	#VALUE!		#VALUE!	#VALUE!		#VALUE!	#VALUE!
	fam-122a(RNAi)	230414_30x_30s_JDU233_F162_03.vsi	30	30		NA		NA		NA			#VALUE!	#VALUE!		#VALUE!	#VALUE!		#VALUE!	#VALUE!
	fam-122a(RNAi)	230414_30x_30s_JDU233_F162_04.oex	30	30		80	0	NA		80	0		2400	40		#VALUE!	#VALUE!		2400	40
	fam-122a(RNAi)	230414_30x_30s_JDU233_F162_04.vsi	30	30		80	0	NA		80	1		2400	40		#VALUE!	#VALUE!		2370	39.5
	fam-122a(RNAi)	230414_30x_30s_JDU233_F162_04.vsi	30	30		80	0	NA		NA			2400	40		#VALUE!	#VALUE!		#VALUE!	#VALUE!
	fam-122a(RNAi)	230414_30x_30s_JDU233_F162_04.vsi	30	30		70	0	NA		NA			2100	35		#VALUE!	#VALUE!		#VALUE!	#VALUE!
	fam-122a(RNAi)	230414_30x_30s_JDU233_F162_05.vsi	30	30		80	0	13	0	36	13		2400	40		390	6.5		690	11.5
	fam-122a(RNAi)	230414_30x_30s_JDU233_F162_05.vsi	30	30		56	0	15	0	19	10		1680	28		450	7.5		270	4.5
	fam-122a(RNAi)	230414_30x_30s_JDU233_F162_05.vsi	30	30		80	0			36	10		2400	40		0	0		780	13
	fam-122a(RNAi)	230414_30x_30s_JDU233_F162_05.vsi	30	30		80	0	NA		NA			2400	40		#VALUE!	#VALUE!		#VALUE!	#VALUE!
	fam-122a(RNAi)	230414_30x_30s_JDU233_F162_05.vsi	30	30		79	0	NA		NA			2370	39.5		#VALUE!	#VALUE!		#VALUE!	#VALUE!

## Sheet: mitotic entry (sorted)
	RNAi	Name	n of frame	Gonad top to bott. Left to right	mitotic entry	Objectif	interval		Time of observation (s)	Time of observation (min)	mitotic entry per min per gonad	mitotic entry per h per gonad
	CONTROL	230317_JDU19_F113_20s_01.vsi	—	—	—	60	20		#VALUE!	#VALUE!	#VALUE!	#VALUE!
	CONTROL	230317_JDU19_F113_20s_02.vsi	62	#1	5	60	20		1240	20.6667	0.241935	14.5161
	CONTROL	230317_JDU19_F113_20s_03.vsi	—	—	—	60	20		#VALUE!	#VALUE!	#VALUE!	#VALUE!
	CONTROL	230317_JDU19_F113_20s_04.vsi	—	—	—	60	20		#VALUE!	#VALUE!	#VALUE!	#VALUE!
	CONTROL	230317_JDU19_F113_20s_05.vsi	71	#1	5	60	20		1420	23.6667	0.211268	12.6761
	CONTROL	230317_JDU19_F113_20s_05.vsi	71	#2	3				0	0	#DIV/0!	#DIV/0!
	CONTROL	230317_JDU19_F113_20s_06.vsi	—	—	—	60	20		#VALUE!	#VALUE!	#VALUE!	#VALUE!
	CONTROL	230317_JDU19_F113_20s_07.vsi	—	—	—	60	20		#VALUE!	#VALUE!	#VALUE!	#VALUE!
	CONTROL	230324_JDU19_F113_20s_01.vsi	120	#1	3	30	20		2400	40	0.075	4.5
	CONTROL	230324_JDU19_F113_20s_01.vsi	120	#2	3	30	20		2400	40	0.075	4.5
	CONTROL	230324_JDU19_F113_20s_01.vsi	120	#3	0	30	20		2400	40	0	0
	CONTROL	230324_JDU19_F113_20s_01.vsi	120	#4	5	30	20		2400	40	0.125	7.5
	CONTROL	230324_JDU19_F113_20s_02.oex	—	—	—	30	20		#VALUE!	#VALUE!	#VALUE!	#VALUE!
	CONTROL	230324_JDU19_F113_20s_02.vsi	—	—	—	30	20		#VALUE!	#VALUE!	#VALUE!	#VALUE!
	CONTROL	230324_JDU19_F113_20s_03.vsi	68	#1	1	30	20		1360	22.6667	0.0441176	2.64706
	CONTROL	230324_JDU19_F113_20s_03.vsi	68	#2	1	30	20		1360	22.6667	0.0441176	2.64706
	CONTROL	230324_JDU19_F113_20s_03.vsi	68	#3	2	30	20		1360	22.6667	0.0882353	5.29412
	CONTROL	230324_JDU19_F113_20s_03.vsi	68	#4	3	30	20		1360	22.6667	0.132353	7.94118
	CONTROL	230324_JDU19_F113_20s_04.oex			NA	30	20		0	0	#VALUE!	#VALUE!
	CONTROL	230324_JDU19_F113_20s_04.vsi	68	#1	4	30	20		1360	22.6667	0.176471	10.5882
	CONTROL	230407_JDU19_F113_30x_30s_01.oex	12	#1	1	30	30		360	6	0.166667	10
	CONTROL	230407_JDU19_F113_30x_30s_01.vsi	12	#2	0	30	30		360	6	0	0
	CONTROL	230407_JDU19_F113_30x_30s_02.oex	—	—	—	30	30		#VALUE!	#VALUE!	#VALUE!	#VALUE!
	CONTROL	230407_JDU19_F113_30x_30s_02.vsi	—	—	—	30	30		#VALUE!	#VALUE!	#VALUE!	#VALUE!
	CONTROL	230407_JDU19_F113_30x_30s_03.oex	—	—	—	30	30		#VALUE!	#VALUE!	#VALUE!	#VALUE!
	CONTROL	230407_JDU19_F113_30x_30s_03.vsi	—	—	—	30	30		#VALUE!	#VALUE!	#VALUE!	#VALUE!
	CONTROL	230407_JDU19_F113_30x_30s_04.oex	—	—	—	30	30		#VALUE!	#VALUE!	#VALUE!	#VALUE!
	CONTROL	230407_JDU19_F113_30x_30s_04.vsi	—	—	—	30	30		#VALUE!	#VALUE!	#VALUE!	#VALUE!
	CONTROL	230407_JDU19_F113_30x_30s_05.oex	—	—	—	30	30		#VALUE!	#VALUE!	#VALUE!	#VALUE!
	CONTROL	230407_JDU19_F113_30x_30s_05.vsi	—	—	—	30	30		#VALUE!	#VALUE!	#VALUE!	#VALUE!
	CONTROL	230407_JDU19_F113_30x_30s_01.oex	23	#1	3	30	30		690	11.5	0.26087	15.6522
	CONTROL	230407_JDU19_F113_30x_30s_01.vsi	23	#2	2	30	30		690	11.5	0.173913	10.4348
	CONTROL	230407_JDU19_F113_30x_30s_02.oex	28	#1	0	30	30		840	14	0	0
	CONTROL	230407_JDU19_F113_30x_30s_02.vsi	28	#2	1	30	30		840	14	0.0714286	4.28571
	CONTROL	230413_30x_30s_113_JDU19_01.vsi	—	—	—	30	30		#VALUE!	#VALUE!	#VALUE!	#VALUE!
	CONTROL	230413_30x_30s_113_JDU19_02.vsi	80	#1	2	30	30		2400	40	0.05	3
	CONTROL	230413_30x_30s_113_JDU19_02.vsi	80	#2	2	30	30		2400	40	0.05	3
	CONTROL	230413_30x_30s_113_JDU19_03.vsi	—	—	—	30	30		#VALUE!	#VALUE!	#VALUE!	#VALUE!
	CONTROL	230413_30x_30s_113_JDU233_01.vsi	—	—	—	30	30		#VALUE!	#VALUE!	#VALUE!	#VALUE!
	CONTROL	230413_30x_30s_113_JDU233_02.vsi	—	—	—	30	30		#VALUE!	#VALUE!	#VALUE!	#VALUE!
	CONTROL	230413_30x_30s_113_JDU233_03.oex	80	#1	1	30	30		2400	40	0.025	1.5
	CONTROL	230413_30x_30s_113_JDU233_03.vsi	80	#2	2	30	30		2400	40	0.05	3
	CONTROL	230413_30x_30s_113_JDU233_03.vsi	80	#3	1	30	30		2400	40	0.025	1.5
	CONTROL	230413_30x_30s_113_JDU233_03.vsi	80	#4	5	30	30		2400	40	0.125	7.5
	CONTROL	230413_30x_30s_113_JDU233_03.vsi	80	#5	1	30	30		2400	40	0.025	1.5
	CONTROL	230413_30x_30s_113_JDU233_03.vsi	80	#6	2	30	30		2400	40	0.05	3
	CONTROL	230413_30x_30s_113_JDU233_03.vsi	80	#7	3	30	30		2400	40	0.075	4.5
	CONTROL	230413_30x_30s_113_JDU233_03.vsi	80	#8	3	30	30		2400	40	0.075	4.5
	CONTROL	230413_30x_30s_113_JDU233_03.vsi	80	—	—	30	30		2400	40	#VALUE!	#VALUE!
	CONTROL	230413_30x_30s_JDU233_F11301.vsi	82	#1	4	30	30		2460	41	0.097561	5.85366
	CONTROL	230413_30x_30s_JDU233_F11301.vsi	82	#2	7	30	30		2460	41	0.170732	10.2439
	CONTROL	230413_30x_30s_JDU233_F11301.vsi	82	#3	2	30	30		2460	41	0.0487805	2.92683
	CONTROL	230413_30x_30s_JDU233_F11301.vsi	82	#4	2	30	30		2460	41	0.0487805	2.92683
	CONTROL	230413_30x_30s_JDU233_F11301.vsi	82	#5	2	30	30		2460	41	0.0487805	2.92683
	CONTROL	230413_30x_30s_JDU233_F11301.vsi	82	#6	3	30	30		2460	41	0.0731707	4.39024
	CONTROL	230413_30x_30s_JDU233_F11301.vsi	82	#7	4	30	30		2460	41	0.097561	5.85366
	CONTROL	230413_30x_30s_JDU233_F11302.vsi	13	#1	1	30	30		390	6.5	0.153846	9.23077
	CONTROL	230414_30x_30s_JDU233_F113_01.vsi	44	#1	1	30	30		1320	22	0.0454545	2.72727
	CONTROL	230414_30x_30s_JDU233_F113_01.vsi	44	#2	1	30	30		1320	22	0.0454545	2.72727
	CONTROL	230414_30x_30s_JDU233_F113_01.vsi	44	#3	2	30	30		1320	22	0.0909091	5.45455
	CONTROL	230414_30x_30s_JDU233_F113_01.vsi	44	#4	2	30	30		1320	22	0.0909091	5.45455
	CONTROL	230414_30x_30s_JDU233_F113_01.vsi	44	#5	1	30	30		1320	22	0.0454545	2.72727
	CONTROL	230414_30x_30s_JDU233_F113_02.oex	—	—	—	30	30		#VALUE!	#VALUE!	#VALUE!	#VALUE!
	CONTROL	230414_30x_30s_JDU233_F113_02.vsi	—	—	—	30	30		#VALUE!	#VALUE!	#VALUE!	#VALUE!
	CONTROL	230414_30x_30s_JDU233_F113_03.oex	47	#1	1	30	30		1410	23.5	0.0425532	2.55319
	CONTROL	230414_30x_30s_JDU233_F113_03.vsi	47	#2	1	30	30		1410	23.5	0.0425532	2.55319
	CONTROL	230414_30x_30s_JDU233_F113_03.vsi	47	#3	1	30	30		1410	23.5	0.0425532	2.55319
	CONTROL	230414_30x_30s_JDU233_F113_03.vsi	47	#4	1	30	30		1410	23.5	0.0425532	2.55319
	CONTROL	230414_30x_30s_JDU233_F113_04.vsi	77	#1	3	30	30		2310	38.5	0.0779221	4.67532
	CONTROL	230414_30x_30s_JDU233_F113_04.vsi	77	—	—	30	30		2310	38.5	#VALUE!	#VALUE!
	CONTROL	230414_30x_30s_JDU233_F113_04.vsi	77	#2	4	30	30		2310	38.5	0.103896	6.23377
	CONTROL	230414_30x_30s_JDU233_F113_04.vsi	77	#3	7	30	30		2310	38.5	0.181818	10.9091
	CONTROL	230414_30x_30s_JDU233_F113_04.vsi	77	—	—	30	30		2310	38.5	#VALUE!	#VALUE!
	CONTROL	230414_30x_30s_JDU233_F113_04.vsi	77	#4	3	30	30		2310	38.5	0.0779221	4.67532
	CONTROL	230414_30x_30s_JDU233_F113_04.vsi	77	—	—	30	30		2310	38.5	#VALUE!	#VALUE!
	CONTROL	230414_30x_30s_JDU233_F113_05.oex	—	—	—	30	30		#VALUE!	#VALUE!	#VALUE!	#VALUE!
	CONTROL	230414_30x_30s_JDU233_F113_05.vsi	—	—	—	30	30		#VALUE!	#VALUE!	#VALUE!	#VALUE!
	CONTROL	230414_30x_30s_JDU233_F113_06.oex	—	—	—	30	30		#VALUE!	#VALUE!	#VALUE!	#VALUE!
	CONTROL	230414_30x_30s_JDU233_F113_06.vsi	—	—	—	30	30		#VALUE!	#VALUE!	#VALUE!	#VALUE!
	CONTROL	230414_30x_30s_JDU233_F113_07.oex	—	—	—	30	30		#VALUE!	#VALUE!	#VALUE!	#VALUE!
	CONTROL	230414_30x_30s_JDU233_F113_07.vsi	—	—	—	30	30		#VALUE!	#VALUE!	#VALUE!	#VALUE!
	CONTROL	230414_30x_30s_JDU233_F113_08.vsi	70	#1	2	30	30		2100	35	0.0571429	3.42857
	CONTROL	230414_30x_30s_JDU233_F113_08.vsi	70	#2	4	30	30		2100	35	0.114286	6.85714
	CONTROL	230414_30x_30s_JDU233_F113_08.vsi	70	#3	0	30	30		2100	35	0	0
	CONTROL	230414_30x_30s_JDU233_F113_08.vsi	70	#4	2	30	30		2100	35	0.0571429	3.42857
	CONTROL	230414_30x_30s_JDU233_F113_08.vsi	70	#5	5	30	30		2100	35	0.142857	8.57143
	CONTROL	230414_30x_30s_JDU233_F113_08.vsi	70	#6	2	30	30		2100	35	0.0571429	3.42857
	fam-122a(RNAi)	230317_JDU19_F162_01.vsi	8	#1	0	60	20		160	2.66667	0	0
	fam-122a(RNAi)	230317_JDU19_F162_02.vsi	—	—	—	60	-		#VALUE!	#VALUE!	#VALUE!	#VALUE!
	fam-122a(RNAi)	230317_JDU19_F162_03.vsi	—	—	—	60	-		#VALUE!	#VALUE!	#VALUE!	#VALUE!
	fam-122a(RNAi)	230317_JDU19_F162_04.vsi	—	—	—	60	-		#VALUE!	#VALUE!	#VALUE!	#VALUE!
	fam-122a(RNAi)	230317_JDU19_F162_05.vsi	—	—	—	60	-		#VALUE!	#VALUE!	#VALUE!	#VALUE!
	fam-122a(RNAi)	230317_JDU19_F162_06.vsi	—	—	—	60	-		#VALUE!	#VALUE!	#VALUE!	#VALUE!
	fam-122a(RNAi)	230317_JDU19_F162_2nd_20s_01.vsi	—	—	—	60	20		#VALUE!	#VALUE!	#VALUE!	#VALUE!
	fam-122a(RNAi)	230317_JDU19_F162_2nd_20s_02.vsi	—	—	—	60	20		#VALUE!	#VALUE!	#VALUE!	#VALUE!
	fam-122a(RNAi)	230317_JDU19_F162_2nd_20s_03.vsi	120	#1	0	60	20		2400	40	0	0
	fam-122a(RNAi)	230317_JDU19_F162_2nd_20s_03.vsi	120	#2	1	60	20		2400	40	0.025	1.5
	fam-122a(RNAi)	230317_JDU19_F162_2nd_20s_03.vsi	—	—	—	60	20		#VALUE!	#VALUE!	#VALUE!	#VALUE!
	fam-122a(RNAi)	230317_JDU19_F162_2nd_20s_04.vsi	—	—	—	60	20		#VALUE!	#VALUE!	#VALUE!	#VALUE!
	fam-122a(RNAi)	230317_JDU19_F162_2nd_20s_05.vsi	—	—	—	60	20		#VALUE!	#VALUE!	#VALUE!	#VALUE!
	fam-122a(RNAi)	230317_JDU19_F162_2nd_20s_06.vsi	—	—	—	60	20		#VALUE!	#VALUE!	#VALUE!	#VALUE!
	fam-122a(RNAi)	230317_JDU19_F162_20s_01.vsi	30	#1	0	60	20		600	10	0	0
	fam-122a(RNAi)	230317_JDU19_F162_20s_02.vsi	18	#1	0	60	20		360	6	0	0
	fam-122a(RNAi)	230317_JDU19_F162_20s_03.vsi	—	—	—	60	20		#VALUE!	#VALUE!	#VALUE!	#VALUE!
	fam-122a(RNAi)	230317_JDU19_F162_20s_04.vsi	—	—	—	60	20		#VALUE!	#VALUE!	#VALUE!	#VALUE!
230424	fam-122a(RNAi)	230317_JDU19_F162_20s_01.vsi	93	#1	1	60	20		1860	31	0.0322581	1.93548
	fam-122a(RNAi)	230317_JDU19_F162_20s_01.vsi	—	—	—	60	20		#VALUE!	#VALUE!	#VALUE!	#VALUE!
	fam-122a(RNAi)	230317_JDU19_F162_20s_01.vsi	—	—	—	60	20		#VALUE!	#VALUE!	#VALUE!	#VALUE!
	fam-122a(RNAi)	230317_JDU19_F162_20s_01.vsi	—	—	—	60	20		#VALUE!	#VALUE!	#VALUE!	#VALUE!
	fam-122a(RNAi)	230317_JDU19_F162_20s_02.vsi	—	—	—	60	20		#VALUE!	#VALUE!	#VALUE!	#VALUE!
	fam-122a(RNAi)	230317_JDU19_F162_20s_03.vsi	—	—	—	60	20		#VALUE!	#VALUE!	#VALUE!	#VALUE!
	fam-122a(RNAi)	230317_JDU19_F162_20s_04.vsi	—	—	—	60	20		#VALUE!	#VALUE!	#VALUE!	#VALUE!
	fam-122a(RNAi)	230324_JDU19_F162_20s_01.oex	41	#1	0	30	20		820	13.6667	0	0
	fam-122a(RNAi)	230324_JDU19_F162_20s_01.vsi	41	#2	0	30	20		820	13.6667	0	0
	fam-122a(RNAi)	230324_JDU19_F162_20s_01.vsi	41	#3	1	30	20		820	13.6667	0.0731707	4.39024
	fam-122a(RNAi)	230324_JDU19_F162_20s_01.vsi	41	#4	1	30	20		820	13.6667	0.0731707	4.39024
	fam-122a(RNAi)	230324_JDU19_F162_20s_02.oex	—	—	—	30	20		#VALUE!	#VALUE!	#VALUE!	#VALUE!
	fam-122a(RNAi)	230324_JDU19_F162_20s_02.vsi	—	—	—	30	20		#VALUE!	#VALUE!	#VALUE!	#VALUE!
	fam-122a(RNAi)	230324_JDU19_F162_20s_03.oex	—	—	—	30	20		#VALUE!	#VALUE!	#VALUE!	#VALUE!
	fam-122a(RNAi)	230324_JDU19_F162_20s_03.vsi	—	—	—	30	20		#VALUE!	#VALUE!	#VALUE!	#VALUE!
	fam-122a(RNAi)	230324_JDU19_F162_20s_04.oex	—	—	—	30	20		#VALUE!	#VALUE!	#VALUE!	#VALUE!
	fam-122a(RNAi)	230324_JDU19_F162_20s_04.vsi	—	—	—	30	20		#VALUE!	#VALUE!	#VALUE!	#VALUE!
	fam-122a(RNAi)	230324_JDU19_F162_20s_05.oex	—	—	—	30	20		#VALUE!	#VALUE!	#VALUE!	#VALUE!
	fam-122a(RNAi)	230324_JDU19_F162_20s_05.vsi	120	#1	1	30	20		2400	40	0.025	1.5
	fam-122a(RNAi)	230324_JDU19_F162_20s_05.vsi	120	#2	1	30	20		2400	40	0.025	1.5
	fam-122a(RNAi)	230324_JDU19_F162_20s_05.vsi	120	#3	1	30	20		2400	40	0.025	1.5
	fam-122a(RNAi)	230407_JDU19_F162_30x_30s_01.oex	—	—	—	30	30		#VALUE!	#VALUE!	#VALUE!	#VALUE!
	fam-122a(RNAi)	230407_JDU19_F162_30x_30s_01.vsi	—	—	—	30	30		#VALUE!	#VALUE!	#VALUE!	#VALUE!
	fam-122a(RNAi)	230407_JDU19_F162_30x_30s_02.oex	47	#1	0	30	30		1410	23.5	0	0
	fam-122a(RNAi)	230407_JDU19_F162_30x_30s_02.vsi	47	#2	0	30	30		1410	23.5	0	0
	fam-122a(RNAi)	230407_JDU19_F162_30x_30s_03.oex	—	—	—	30	30		#VALUE!	#VALUE!	#VALUE!	#VALUE!
	fam-122a(RNAi)	230407_JDU19_F162_30x_30s_03.vsi	—	—	—	30	30		#VALUE!	#VALUE!	#VALUE!	#VALUE!
	fam-122a(RNAi)	230413_30x_30s_162_JDU233_01.vsi	—	—	—	30	30		#VALUE!	#VALUE!	#VALUE!	#VALUE!
	fam-122a(RNAi)	230413_30x_30s_162_JDU233_02.vsi	—	—	—	30	30		#VALUE!	#VALUE!	#VALUE!	#VALUE!
	fam-122a(RNAi)	230413_30x_30s_162_JDU233_03.vsi	—	—	—	30	30		#VALUE!	#VALUE!	#VALUE!	#VALUE!
	fam-122a(RNAi)	230413_30x_30s_162_JDU233_04.vsi	85	#1	1	30	30		2550	42.5	0.0235294	1.41176
	fam-122a(RNAi)	230413_30x_30s_162_JDU233_04.vsi	85	#2	0	30	30		2550	42.5	0	0
	fam-122a(RNAi)	230413_30x_30s_162_JDU233_04.vsi	85	#3	1	30	30		2550	42.5	0.0235294	1.41176
	fam-122a(RNAi)	230413_30x_30s_162_JDU233_04.vsi	85	#4	0	30	30		2550	42.5	0	0
	fam-122a(RNAi)	230413_30x_30s_162_JDU233_04.vsi	85	#5	0	30	30		2550	42.5	0	0
	fam-122a(RNAi)	230413_30x_30s_162_JDU233_04.vsi	85	#6	1	30	30		2550	42.5	0.0235294	1.41176
	fam-122a(RNAi)	230413_30x_30s_162_JDU233_04.vsi	85	#7	1	30	30		2550	42.5	0.0235294	1.41176
	fam-122a(RNAi)	230413_30x_30s_162_JDU233_04.vsi	85	#8	1	30	30		2550	42.5	0.0235294	1.41176
	fam-122a(RNAi)	230413_30x_30s_162_JDU233_04.vsi	85	#9	3	30	30		2550	42.5	0.0705882	4.23529
	fam-122a(RNAi)	230413_30x_30s_162_JDU233_05.vsi	—	—	—	30	30		#VALUE!	#VALUE!	#VALUE!	#VALUE!
	fam-122a(RNAi)	230413_30x_30s_162_JDU233_06.vsi	—	—	—	30	30		#VALUE!	#VALUE!	#VALUE!	#VALUE!
	fam-122a(RNAi)	230413_30x_30s_JDU233_F16201.vsi	100	#1	1	30	30		3000	50	0.02	1.2
	fam-122a(RNAi)	230413_30x_30s_JDU233_F16201.vsi	100	#2	1	30	30		3000	50	0.02	1.2
	fam-122a(RNAi)	230413_30x_30s_JDU233_F16201.vsi	100	#3	0	30	30		3000	50	0	0
	fam-122a(RNAi)	230413_30x_30s_JDU233_F16201.vsi	100	#4	2	30	30		3000	50	0.04	2.4
	fam-122a(RNAi)	230413_30x_30s_JDU233_F16201.vsi	100	#5	0	30	30		3000	50	0	0
	fam-122a(RNAi)	230413_30x_30s_JDU233_F16201.vsi	100	#6	1	30	30		3000	50	0.02	1.2
	fam-122a(RNAi)	230413_30x_30s_JDU233_F16201.vsi	100	#7	0	30	30		3000	50	0	0
	fam-122a(RNAi)	230413_30x_30s_JDU233_F16201.vsi	100	#8	1	30	30		3000	50	0.02	1.2
	fam-122a(RNAi)	230414_30x_30s_JDU233_F162_01.oex	—	—	—	30	30		#VALUE!	#VALUE!	#VALUE!	#VALUE!
	fam-122a(RNAi)	230414_30x_30s_JDU233_F162_01.vsi	—	—	—	30	30		#VALUE!	#VALUE!	#VALUE!	#VALUE!
	fam-122a(RNAi)	230414_30x_30s_JDU233_F162_02.oex	—	—	—	30	30		#VALUE!	#VALUE!	#VALUE!	#VALUE!
	fam-122a(RNAi)	230414_30x_30s_JDU233_F162_02.vsi	—	—	—	30	30		#VALUE!	#VALUE!	#VALUE!	#VALUE!
	fam-122a(RNAi)	230414_30x_30s_JDU233_F162_03.oex	—	—	—	30	30		#VALUE!	#VALUE!	#VALUE!	#VALUE!
	fam-122a(RNAi)	230414_30x_30s_JDU233_F162_03.vsi	—	—	—	30	30		#VALUE!	#VALUE!	#VALUE!	#VALUE!
	fam-122a(RNAi)	230414_30x_30s_JDU233_F162_04.oex	80	#1	1	30	30		2400	40	0.025	1.5
	fam-122a(RNAi)	230414_30x_30s_JDU233_F162_04.vsi	80	#2	1	30	30		2400	40	0.025	1.5
	fam-122a(RNAi)	230414_30x_30s_JDU233_F162_04.vsi	80	#3	1	30	30		2400	40	0.025	1.5
	fam-122a(RNAi)	230414_30x_30s_JDU233_F162_04.vsi	80	#4	0	30	30		2400	40	0	0
	fam-122a(RNAi)	230414_30x_30s_JDU233_F162_05.vsi	80	#1	2	30	30		2400	40	0.05	3
	fam-122a(RNAi)	230414_30x_30s_JDU233_F162_05.vsi	80	#2	2	30	30		2400	40	0.05	3
	fam-122a(RNAi)	230414_30x_30s_JDU233_F162_05.vsi	80	#3	0	30	30		2400	40	0	0
	fam-122a(RNAi)	230414_30x_30s_JDU233_F162_05.vsi	80	#4	2	30	30		2400	40	0.05	3
	fam-122a(RNAi)	230414_30x_30s_JDU233_F162_05.vsi	80	#5	0	30	30		2400	40	0	0
	fam-122a(RNAi)	230414_30x_30s_JDU233_F162_05.vsi	80	#6	2	30	30		2400	40	0.05	3
	fam-122a(RNAi)	230414_30x_30s_JDU233_F162_05.vsi	80	#7	6	30	30		2400	40	0.15	9
	fam-122a(RNAi)	230317_JDU19_F162_20s_02.vsi	18	#2	0	30	30		540	9	0	0

## Sheet: Readme
	this file contain raw data for the analysisi of mitotic entry and progression in live C. elegans nematode control versus fam-122a(RNAi)
	the column "Name" corresponds to the image file name used for the quantification and present in that Folder as AVI files
	.AVI files corresponds to Z-projection of a Z-stack. The 2-channels (488nm for tubulin) and (561nm for histone) are saved separately for each movie.
