# Supplementary material for: Increases in cyclin A/Cdk activity and in PP2A-B55 inhibition by FAM122A are key mitosis-inducing events
Source: EMBO J. 2024 Feb 20;43(6):993–1014. doi: 10.1038/s44318-024-00054-z (PMC10943098; doi:10.1038/s44318-024-00054-z)
Supplement: Supplementary file 9 — Source Data Appendix Fig. S1_S6 [file 44318_2024_54_MOESM9_ESM.zip]

Archive with 68 entries (55 files):
- Supp. Figure 1/
- __MACOSX/._Supp. Figure 1
- Supp. Figure 1/.DS_Store
- __MACOSX/Supp. Figure 1/._.DS_Store
- Supp. Figure 1/Supp. Figure 1a upper panel/
- Supp. Figure 1/Supp. Figure 1b/
- Supp. Figure 1/Comments on supp.Figure 1.docx
- __MACOSX/Supp. Figure 1/._Comments on supp.Figure 1.docx
- Supp. Figure 1/Supp. Figure 1a Lower panel/
- __MACOSX/Supp. Figure 1/._Supp. Figure 1a Lower panel
- Supp. Figure 1/Supp. Figure 1a upper panel/western HIS FAM upper middle panel.tif
- Supp. Figure 1/Supp. Figure 1a upper panel/western Gwl and HIS FAM Upper and left panel .tif
- Supp. Figure 1/Supp. Figure 1a upper panel/western Gwl and Cyclin B2 middle upper panel.tif
- Supp. Figure 1/Supp. Figure 1a upper panel/western Gwl, Cyclin B2, Ptyr, and HisFAM Upper right panel.tif
- Supp. Figure 1/Supp. Figure 1a upper panel/westren Ptyr Upper middle panel.tif
- Supp. Figure 1/Supp. Figure 1a upper panel/western Gwl, Cyclin B2 and PTyr, Upper and Left panel.tif
- Supp. Figure 1/Supp. Figure 1b/western PP2A(B55), (C) and His FAM left panel.tif
- Supp. Figure 1/Supp. Figure 1b/western PP2A(B55), (C┬░ and His FAM Right panel.tif
- Supp. Figure 1/Supp. Figure 1a Lower panel/western Gwl, Cyclin B2, PTyr and His FAM Right panel.tif
- Supp. Figure 1/Supp. Figure 1a Lower panel/Western Gwl, Cyclin B2, Ptyr, His FAM left panel.tif
- Supp. Figure 1/Supp. Figure 1a Lower panel/western Gwl, Cyclin B2, Ptyr and His FAM Middle panel.tif
- Supp. Figure 2/
- Supp. Figure 2/Supp. Figure 2a/
- __MACOSX/Supp. Figure 2/._Supp. Figure 2a
- Supp. Figure 2/.DS_Store
- __MACOSX/Supp. Figure 2/._.DS_Store
- Supp. Figure 2/suppFigure 2c/
- Supp. Figure 2/Supp. Figure 2b/
- __MACOSX/Supp. Figure 2/._Supp. Figure 2b
- Supp. Figure 2/Supp. Figure 2a/coomacie Xe His Arpp19.tif
- Supp. Figure 2/suppFigure 2c/coomacie supp Figure 2c.tif
- Supp. Figure 2/Supp. Figure 2b/.DS_Store
- __MACOSX/Supp. Figure 2/Supp. Figure 2b/._.DS_Store
- Supp. Figure 2/Supp. Figure 2b/Western Arpp19.tif
- __MACOSX/Supp. Figure 2/Supp. Figure 2b/._Western Arpp19.tif
- Supp. Figure 3/
- Supp. Figure 3/~$mments on supp. Figure 3.docx
- __MACOSX/Supp. Figure 3/._~$mments on supp. Figure 3.docx
- Supp. Figure 3/.DS_Store
- __MACOSX/Supp. Figure 3/._.DS_Store
- Supp. Figure 3/Comments on supp. Figure 3.docx
- __MACOSX/Supp. Figure 3/._Comments on supp. Figure 3.docx
- Supp. Figure 3/supp. Figure 3a/
- __MACOSX/Supp. Figure 3/._supp. Figure 3a
- Supp. Figure 3/supp. Figure 3a/western S113-P Arpp19 1200nM +FAM.tif
- Supp. Figure 3/supp. Figure 3a/WesternS113-P Arpp19 180nM + Thio Arpp19.tif
- __MACOSX/Supp. Figure 3/supp. Figure 3a/._WesternS113-P Arpp19 180nM + Thio Arpp19.tif
- Supp. Figure 3/supp. Figure 3a/western S-113-P Arpp19 300nM and 600nM +FAM.tif
- Supp. Figure 3/supp. Figure 3a/Western S113-P Arpp19 120nM +FAM or Arpp19 Thio.tif
- __MACOSX/Supp. Figure 3/supp. Figure 3a/._Western S113-P Arpp19 120nM +FAM or Arpp19 Thio.tif
- Supp. Figure 3/supp. Figure 3a/western S113-P Arpp19 600nM + Thio Arpp19.tif
- Supp. Figure 3/supp. Figure 3a/western P113-Arpp19 180nM + FAM.tif
- __MACOSX/Supp. Figure 3/supp. Figure 3a/._western P113-Arpp19 180nM + FAM.tif
- Supp. Figure 3/supp. Figure 3a/Western S113-PArpp19 300nM +thio Arpp19.tif
- Supp. Figure 3/supp. Figure 3a/western S113-PArpp19 1200nM + ThioArpp19.tif
- Supp. Figure 3/supp. Figure 3a/Western S113-P Arpp19 2000nM +FAM or Thio Arpp19.tif
- Supp. Figure 5/
- __MACOSX/._Supp. Figure 5
- Supp. Figure 5/.DS_Store
- __MACOSX/Supp. Figure 5/._.DS_Store
- Supp. Figure 5/supp. Figure 5a/
- Supp. Figure 5/supp. Figure 5a/FAM122A_quantif_cells_annotated.jpg
- __MACOSX/Supp. Figure 5/supp. Figure 5a/._FAM122A_quantif_cells_annotated.jpg
- Supp. Figure 5/supp. Figure 5a/FAM122A_quantif_cells.TIFF
- __MACOSX/Supp. Figure 5/supp. Figure 5a/._FAM122A_quantif_cells.TIFF
- Supp. Figure 6/
- Supp. Figure 6/Source_Data_SupplFig6.xlsx
- __MACOSX/Supp. Figure 6/._Source_Data_SupplFig6.xlsx
