# Supplementary material for: Increases in cyclin A/Cdk activity and in PP2A-B55 inhibition by FAM122A are key mitosis-inducing events
Source: EMBO J. 2024 Feb 20;43(6):993–1014. doi: 10.1038/s44318-024-00054-z (PMC10943098; doi:10.1038/s44318-024-00054-z)
Supplement: Supplementary file 9 — Source Data Appendix Fig. S1_S6 [file 44318_2024_54_MOESM9_ESM.zip › Supp. Figure 6/Source_Data_SupplFig6.xlsx]

## Sheet: Grouped
Files		Inter (nuclei)	one centrosome	separated	opposed	metahase	anaphase			TOTAL	%	Inter	one centrosome	separated	opposed	metahase	anaphase			TOTAL	Inter	one centrosome	separated	opposed	metahase	anaphase	% of total	Inter	one centrosome	separated	opposed	metahase	anaphase		% of mitotic
																																			total mitotic	one centrosome	separated	opposed	metahase	anaphase
230414_30s_30s_TH32_113_01	CTRL	28	10	7	1	3	1		F113	50		56	20	14	2	6	2			28	6	10	7	1	3	1		21.4286	35.7143	25	3.57143	10.7143	3.57143		22	45.4545	31.8182	4.54545	13.6364	4.54545
230414_30xTH32_113_01_1	CTRL	17	1	4	3	0	0		F113	25		68	4	16	12	0	0			17	9	1	4	3	0	0		52.9412	5.88235	23.5294	17.6471	0	0		8	12.5	50	37.5	0	0
230414_30xTH32_113_01_2	CTRL	22	1	6	1	0	0		F113	30		73.3333	3.33333	20	3.33333	0	0			22	14	1	6	1	0	0		63.6364	4.54545	27.2727	4.54545	0	0		8	12.5	75	12.5	0	0
230414_30xTH32_113_01_3	CTRL	35	1	5	1	3	1		F113	46		76.087	2.17391	10.8696	2.17391	6.52174	2.17391			35	24	1	5	1	3	1		68.5714	2.85714	14.2857	2.85714	8.57143	2.85714		11	9.09091	45.4545	9.09091	27.2727	9.09091
230414_30xTH32_113_01_4	CTRL	30	1	2	2	1	1		F113	37		81.0811	2.7027	5.40541	5.40541	2.7027	2.7027			30	23	1	2	2	1	1		76.6667	3.33333	6.66667	6.66667	3.33333	3.33333		7	14.2857	28.5714	28.5714	14.2857	14.2857
	CTRL
230414_60x_TH32_113_02L	CTRL	31	3	4	3	1	2		F113	44		70.4545	6.81818	9.09091	6.81818	2.27273	4.54545			31	18	3	4	3	1	2		58.0645	9.67742	12.9032	9.67742	3.22581	6.45161		13	23.0769	30.7692	23.0769	7.69231	15.3846
230414_60x_TH32_113_02R	CTRL	40	2	4	0	0	2		F113	48		83.3333	4.16667	8.33333	0	0	4.16667			40	32	2	4	0	0	2		80	5	10	0	0	5		8	25	50	0	0	25
230414_60x_TH32_113_03L	CTRL	25	5	4	1	0	0		F113	35		71.4286	14.2857	11.4286	2.85714	0	0			25	15	5	4	1	0	0		60	20	16	4	0	0		10	50	40	10	0	0
230414_60x_TH32_113_03R	CTRL	32	6	7	1	0	0		F113	46		69.5652	13.0435	15.2174	2.17391	0	0			32	18	6	7	1	0	0		56.25	18.75	21.875	3.125	0	0		14	42.8571	50	7.14286	0	0
230414_60x_TH32_113_04L	CTRL	67	5	9	2	0	2		F113	85		78.8235	5.88235	10.5882	2.35294	0	2.35294			67	49	5	9	2	0	2		73.1343	7.46269	13.4328	2.98507	0	2.98507		18	27.7778	50	11.1111	0	11.1111
230414_60x_TH32_113_04R	CTRL	47	3	6	1	1	0		F113	58		81.0345	5.17241	10.3448	1.72414	1.72414	0			47	36	3	6	1	1	0		76.5957	6.38298	12.766	2.12766	2.12766	0		11	27.2727	54.5455	9.09091	9.09091	0
230414_30x_TH32_162_01_1L	FAM(RNAi)	30	2	23	2	0	0		F162	57		52.6316	3.50877	40.3509	3.50877	0	0			30	3	2	23	2	0	0		10	6.66667	76.6667	6.66667	0	0		27	7.40741	85.1852	7.40741	0	0
230414_30x_TH32_162_01_2R	FAM(RNAi)	28	2	21	1	0	0		F162	52		53.8462	3.84615	40.3846	1.92308	0	0			28	4	2	21	1	0	0		14.2857	7.14286	75	3.57143	0	0		24	8.33333	87.5	4.16667	0	0
230414_30x_TH32_162_01_3L	FAM(RNAi)	33	0	8	2	3	0		F162	46		71.7391	0	17.3913	4.34783	6.52174	0			33	20	0	8	2	3	0		60.6061	0	24.2424	6.06061	9.09091	0		13	0	61.5385	15.3846	23.0769	0
230414_30x_TH32_162_01_3R	FAM(RNAi)	44	2	12	2	0	0		F162	60		73.3333	3.33333	20	3.33333	0	0			44	28	2	12	2	0	0		63.6364	4.54545	27.2727	4.54545	0	0		16	12.5	75	12.5	0	0
230414_30x_TH32_162_01_4L	FAM(RNAi)	29	1	13	1	1	0		F162	45		64.4444	2.22222	28.8889	2.22222	2.22222	0			29	13	1	13	1	1	0		44.8276	3.44828	44.8276	3.44828	3.44828	0		16	6.25	81.25	6.25	6.25	0
230414_30x_TH32_162_01_4R	FAM(RNAi)	33	1	11	0	0	0		F162	45		73.3333	2.22222	24.4444	0	0	0			33	21	1	11	0	0	0		63.6364	3.0303	33.3333	0	0	0		12	8.33333	91.6667	0	0	0
230414_60x_TH32_162_01_top	FAM(RNAi)	52	11	24	0	0	0		F162	87		59.7701	12.6437	27.5862	0	0	0			52	17	11	24	0	0	0		32.6923	21.1538	46.1538	0	0	0		35	31.4286	68.5714	0	0	0
230414_60x_TH32_162_01_botL	FAM(RNAi)	49	9	13	0	3	0		F162	74		66.2162	12.1622	17.5676	0	4.05405	0			49	24	9	13	0	3	0		48.9796	18.3673	26.5306	0	6.12245	0		25	36	52	0	12	0
230414_60x_TH32_162_01_botR	FAM(RNAi)	78	18	17	1	1	0		F162	115		67.8261	15.6522	14.7826	0.869565	0.869565	0			78	41	18	17	1	1	0		52.5641	23.0769	21.7949	1.28205	1.28205	0		37	48.6486	45.9459	2.7027	2.7027	0
230414_60x_TH32_162_02_ML	FAM(RNAi)	64	7	23	3	1	1		F162	99		64.6465	7.07071	23.2323	3.0303	1.0101	1.0101			64	29	7	23	3	1	1		45.3125	10.9375	35.9375	4.6875	1.5625	1.5625		35	20	65.7143	8.57143	2.85714	2.85714
230414_60x_TH32_162_02_MR	FAM(RNAi)	79	17	13	0	0	0		F162	109		72.4771	15.5963	11.9266	0	0	0			79	49	17	13	0	0	0		62.0253	21.519	16.4557	0	0	0		30	56.6667	43.3333	0	0	0
230414_60x_TH32_162_03_Top	FAM(RNAi)	42	6	11	2	0	0		F162	61		68.8525	9.83607	18.0328	3.27869	0	0			42	23	6	11	2	0	0		54.7619	14.2857	26.1905	4.7619	0	0		19	31.5789	57.8947	10.5263	0	0
230414_60x_TH32_162_03_botL	FAM(RNAi)	71	12	12	3	2	1		F162	101		70.297	11.8812	11.8812	2.9703	1.9802	0.990099			71	41	12	12	3	2	1		57.7465	16.9014	16.9014	4.22535	2.8169	1.40845		30	40	40	10	6.66667	3.33333
230414_60x_TH32_162_03_botR	FAM(RNAi)	80	14	15	3	0	0		F162	112		71.4286	12.5	13.3929	2.67857	0	0			80	48	14	15	3	0	0		60	17.5	18.75	3.75	0	0		32	43.75	46.875	9.375	0	0
												73.5583	7.41625	11.9344	3.71263	1.74739	1.63106											62.4808	10.8732	16.7029	5.20026	2.54296	2.19987			26.3469	46.0144	13.8754	6.54346	7.2198
												66.4887	8.03393	22.133	2.01162	1.18985	0.142871											47.9339	12.0411	35.0041	3.07137	1.73736	0.212211			25.0641	64.4625	6.20601	3.82525	0.442177
		absolute values				%
		Total	Inter	Prophase	Mitotic	Total	Inter	Prophase	Mitotic
230414_30s_30s_TH32_113_01	CTRL	28	16	8	4	100	57.1429	28.5714	14.2857
230414_30xTH32_113_01_1	CTRL	17	10	7	0	100	58.8235	41.1765	0
230414_30xTH32_113_01_2	CTRL	22	15	7	0	100	68.1818	31.8182	0
230414_30xTH32_113_01_3	CTRL	35	25	6	4	100	71.4286	17.1429	11.4286
230414_30xTH32_113_01_4	CTRL	30	24	4	2	100	80	13.3333	6.66667			inter CTRL	Inter FAM	Pro CTRL	Pro FAM	M CTRL	M FAM
												57.1429	16.6667	28.5714	83.3333	14.2857	0
230414_60x_TH32_113_02L	CTRL	31	21	7	3	100	67.7419	22.5806	9.67742			58.8235	21.4286	41.1765	78.5714	0	0
230414_60x_TH32_113_02R	CTRL	40	34	4	2	100	85	10	5			68.1818	60.6061	31.8182	30.303	0	9.09091
230414_60x_TH32_113_03L	CTRL	25	20	5	0	100	80	20	0			71.4286	68.1818	17.1429	31.8182	11.4286	0
230414_60x_TH32_113_03R	CTRL	32	24	8	0	100	75	25	0			80	48.2759	13.3333	48.2759	6.66667	3.44828
230414_60x_TH32_113_04L	CTRL	67	54	11	2	100	80.597	16.4179	2.98507				66.6667		33.3333		0
230414_60x_TH32_113_04R	CTRL	47	39	7	1	100	82.9787	14.8936	2.12766			67.7419	53.8462	22.5806	46.1538	9.67742	0
												85	67.3469	10	26.5306	5	6.12245
230414_30x_TH32_162_01_1L	FAM(RNAi)	30	5	25	0	100	16.6667	83.3333	0			80	75.641	20	23.0769	0	1.28205
230414_30x_TH32_162_01_2R	FAM(RNAi)	28	6	22	0	100	21.4286	78.5714	0			75	56.25	25	40.625	0	3.125
230414_30x_TH32_162_01_3L	FAM(RNAi)	33	20	10	3	100	60.6061	30.303	9.09091			80.597	83.5443	16.4179	16.4557	2.98507	0
230414_30x_TH32_162_01_3R	FAM(RNAi)	44	30	14	0	100	68.1818	31.8182	0			82.9787	69.0476	14.8936	30.9524	2.12766	0
230414_30x_TH32_162_01_4L	FAM(RNAi)	29	14	14	1	100	48.2759	48.2759	3.44828				74.6479		21.1268		4.22535
230414_30x_TH32_162_01_4R	FAM(RNAi)	33	22	11	0	100	66.6667	33.3333	0				77.5		22.5		0
230414_60x_TH32_162_01_top	FAM(RNAi)	52	28	24	0	100	53.8462	46.1538	0
230414_60x_TH32_162_01_botL	FAM(RNAi)	49	33	13	3	100	67.3469	26.5306	6.12245
230414_60x_TH32_162_01_botR	FAM(RNAi)	78	59	18	1	100	75.641	23.0769	1.28205
230414_60x_TH32_162_02_ML	FAM(RNAi)	64	36	26	2	100	56.25	40.625	3.125
230414_60x_TH32_162_02_MR	FAM(RNAi)	79	66	13	0	100	83.5443	16.4557	0
230414_60x_TH32_162_03_Top	FAM(RNAi)	42	29	13	0	100	69.0476	30.9524	0
230414_60x_TH32_162_03_botL	FAM(RNAi)	71	53	15	3	100	74.6479	21.1268	4.22535
230414_60x_TH32_162_03_botR	FAM(RNAi)	80	62	18	0	100	77.5	22.5	0
							73.354	21.9031	4.74283
							59.975	38.0755	1.94957
